# Supplementary material for: Cathepsin Inhibition Modulates Metabolism and Polarization of Tumor-Associated Macrophages
Source: Cancers (Basel). 2020 Sep 10;12(9):2579. doi: 10.3390/cancers12092579 (PMC7563557; doi:10.3390/cancers12092579)
Supplement: Supplementary file 1 [file cancers-12-02579-s001.zip]

Archive with 2 entries (2 files):
- cancers-874090-supplementary/cancers-874090-suppl_final.docx
- cancers-874090-supplementary/Suppl_Table_2.xlsx
