# Supplementary material for: Cathepsin Inhibition Modulates Metabolism and Polarization of Tumor-Associated Macrophages
Source: Cancers (Basel). 2020 Sep 10;12(9):2579. doi: 10.3390/cancers12092579 (PMC7563557; doi:10.3390/cancers12092579)
Supplement: Supplementary file 1 [file cancers-12-02579-s001.zip › cancers-874090-supplementary/Suppl_Table_2.xlsx]

## Sheet: Fatty Acid Profile
	tot. Fatty Acid Profile Determination
	Original Data [Peak Area]
	Fatty Acid	MIM	Blank_a	Blank_b	Blank_c	M0 + Cathepsin-Inhibitor "GB111"									M0 + DMSO									M1 + Cathepsin-Inhibitor "GB111"									M1 + DMSO									M2 + Cathepsin-Inhibitor "GB111"
		[Da]				S._01_a	S._01_b	S._01_c	S._02_a	S._02_b	S._02_c	S._03_a	S._03_b	S._03_c	S._04_a	S._04_b	S._04_c	S._05_a	S._05_b	S._05_c	S._06_a	S._06_b	S._06_c	S._07_a	S._07_b	S._07_c	S._08_a	S._08_b	S._08_c	S._09_a	S._09_b	S._09_c	S._10_a	S._10_b	S._10_c	S._11_a	S._11_b	S._11_c	S._12_a	S._12_b	S._12_c	S._13_a	S._13_b	S._13_c	S._14_a	S._14_b	S._14_c	S._15_a	S._15_b
	12:0	199.17	4082	4629	2687	511947	671002	548767	552375	588413	622696	602739	604582	611424	354113	481909	394648	395624	405403	408641	380867	389513	300420	869527	937207	774410	1162714	1150175	1042604	873633	861985	1031522	829682	993583	1060599	951197	928346	945472	979768	1030222	944463	988044	816474	870167	839400	832612	955109	759084	671393
	12:1	341.155	0	0	0	0	0	0	0	0	0	0	0	0	0	0	0	0	0	0	0	0	0	0	0	0	0	0	0	0	0	0	0	0	0	0	0	0	0	0	0	0	0	0	0	0	0	0	0
	13:0	213.186	415	1190	0	97091920	99548194	102914670	93269193	94744977	89384906	100730268	101742246	106370014	104355527	105462483	102595359	106190292	103876388	107828693	104086429	104179122	111249946	112579723	112483099	111072072	117655273	117124524	115845939	122218692	124508906	129569031	114180895	116990802	114679574	129263203	124431816	130624646	126548650	125270966	130001993	123260150	119656225	130083463	126501296	123110668	127926271	125808098	124664909
	14:0	227.202	14191	13396	11079	6493	0	14608	0	0	0	0	0	0	0	0	0	0	0	0	0	7763	0	14423	1556	3844	10356	14265	3768	22429	8963	12341	13314	28923	25451	10146	21814	0	30683	17796	19781	12623	17090	29602	20365	10465	21633	13758	14027
	14:1	225.186	186	1148	507	18703	13514	8398	5696	6293	16576	7112	5081	23602	0	6832	14677	7307	3325	0	0	11623	7389	4360	8820	8611	9679	25874	38075	6182	9588	0	15833	15744	19412	12354	17549	8287	15214	20868	3576	28135	12554	22964	13173	16534	10756	10050	4308
	15:0	241.217	6832	7879	6573	20332	7604	34741	20523	5544	11975	33963	13200	17543	17080	8016	14109	7275	33430	9161	17847	11992	26250	42590	73295	47891	77567	71387	71879	42903	65645	57128	90825	100814	62085	34594	75837	49136	99215	72727	100963	63796	25631	75487	50007	96890	64688	35917	26798
	16:0	255.233	82120	90558	82253	1112869	1196416	1118796	1058186	1064391	894494	1084908	1235413	1081093	1097243	1200584	1029788	798395	906477	882719	982189	980451	1058218	1690459	1685435	1298636	1918425	1981223	1875179	2138719	2401407	2290104	1852670	1940794	1798671	1769981	1661041	1844534	2012352	1989648	2034739	1820290	1812462	2063803	2059630	1956201	1987493	2229689	2343702
	16:1	253.217	43946	42280	44536	296874	269051	258574	310136	323181	250655	332881	329211	387935	357325	311731	368189	146758	216587	132479	259181	153442	216392	472656	466463	271792	545400	540093	413787	523134	661371	686733	453778	543617	488592	239628	313370	315308	566719	607683	558544	407254	377463	569794	586664	597721	667560	639223	635159
	17:0	269.249	282	1035	611	0	0	18002	0	0	0	0	0	0	18994	7768	29379	0	0	0	0	0	0	41750	20815	12356	2269	39618	23680	12977	11096	25382	22982	45770	20969	13376	13766	14324	34234	32986	21144	13764	4257	27340	14391	15444	17461	19179	6224
	18:0	283.264	25653	22626	24412	2601907	2477912	2405604	2274921	2337776	2147738	2350542	2323174	2542257	2480193	2680136	2381564	2099492	1954722	2171925	1872904	2164730	2148301	3232059	3221384	2628659	3831796	3664158	3714581	3773394	3949639	4279833	3481159	3679610	3541713	3703773	3648081	3708466	4027061	3906137	4110729	3202793	3254780	3763728	3939400	3690494	3784966	3665351	3628179
	18:1	281.249	27390	36458	28245	12226800	12678935	13358567	11751830	12255643	11261749	12503603	12143780	12985837	12338064	12684532	12117363	10478666	9894927	10402124	10241459	10885693	11825086	11765167	11778049	10840296	12731598	12560861	12412788	14227192	14293071	15640561	10854449	10870680	10369924	12642982	11963463	12761206	12092283	11564631	12374521	11164876	11353794	12750413	13897772	12591978	13905039	16325571	16326131
	18:2	279.233	1930	2510	654	3905445	4135009	4344188	4095010	4135421	3592468	4222732	4075433	4237339	3940984	4114798	3940436	2993816	2782996	3019071	3080107	3492305	3523123	4277031	4412126	4192081	4636033	4700424	4614489	5298559	5520050	5925885	4017509	4091580	3936395	4581849	4342682	4653052	4584860	4426537	4768939	3631950	3655870	4191204	4584088	4338456	4576477	5339700	4977797
	18:3	277.217	0	0	0	37868	15265	15331	0	19948	0	8473	14664	0	12140	8764	23285	0	0	0	0	0	0	7164	22058	30969	38935	102242	50366	43242	114413	79162	27538	51327	29269	24693	31686	18911	33622	38797	35924	21320	14618	39826	13715	17854	31809	26920	12158
	19:0	297.28	0	0	0	494355313	508647254	529734998	497573752	508530355	472808808	521063179	527666160	540787274	508205373	523647896	497010499	536086330	508041010	540345208	415878747	450271391	475807926	549838031	563725209	511329500	593969691	575482604	577208570	575390221	581231414	625866858	611604739	614328009	574349747	620630596	597697022	618110192	660370112	646186124	611291457	569963293	579879528	663477073	690198336	651540881	696627795	543437452	535674380
	20:0	311.296	263	0	0	31690	11538	34302	21871	22905	36311	31429	18800	0	0	44143	0	0	0	0	0	9332	0	113531	153241	49765	118452	133927	106468	113591	106774	138499	208314	263701	143064	96461	120323	109067	202252	212559	178222	125118	100058	142740	147843	156076	162630	36208	26362
	20:1	309.28	0	0	0	48570	37528	38100	13234	26347	4768	86170	29748	58797	13806	46856	31906	13190	0	0	3927	0	28988	145637	149597	38453	225959	267677	177769	165864	250478	250030	176093	219135	147528	116710	195566	104801	190425	308612	223440	229526	173227	374041	308618	334404	376039	281141	287406
	20:2	307.264	0	0	0	642955	784127	538641	418995	540136	605917	547856	646857	474149	422734	413548	480248	142770	200091	99836	236703	289427	182655	789954	1024935	671595	1143641	1112898	1049531	1106452	1224797	1336657	900902	914701	825532	894101	905398	904422	1087853	1123069	1119649	1008218	1179742	1350529	1445328	1252812	1361222	1648477	1518217
	20:3	305.249	0	0	0	8617386	8874576	9286416	8262557	8228059	7492243	9141083	8637218	9252588	7564119	7627477	7367182	6471727	6110060	6647885	6296599	6703897	7022916	9120097	9421959	8878569	10827874	10517382	10521472	11993012	12070002	13038449	8562505	8878518	8259735	10582732	10102727	10487159	10064813	9884465	10063588	8143364	8427213	9619553	10175918	9483490	10582588	12066869	11902373
	20:4	303.233	0	0	0	154970817	156521902	162767418	142596310	144419456	133697558	152574727	152030748	158692095	170379598	172684560	167561236	150777793	143066904	154178422	152041315	161833851	170744400	150123462	152917073	144602592	169285528	163977870	165972186	190154408	191654475	204589477	141944782	142078332	136645007	174993588	169336475	175188194	163878919	161997455	167863639	141896711	145294351	162062444	176088868	165011415	176802267	212068689	212088573
	20:5	301.217	0	0	0	18989873	19675668	20075415	17112834	17189432	15968697	18372839	18092882	18953301	19923956	20308762	19362136	16558751	16456613	17467806	17348778	19205622	20038838	17970694	18431647	17425266	21241706	20755479	20772343	24283871	24674233	26389442	16937875	16608231	15964768	21111443	20163637	21013541	19461301	19673020	19767977	18080947	18318558	20621282	22151221	21010269	22574819	27200764	27361051
	21:0	325.311	0	0	0	1075376	1497329	1637340	912515	1287307	1153863	1468301	1623772	1472192	1324100	1515526	950188	1206195	1363688	1344861	684753	1129782	905786	2056367	2367902	1635505	2504839	2377853	2254346	2240037	2254737	2521217	2481099	2434519	2238751	2469690	2479711	2465278	2635150	2579298	2840322	2184816	2335882	2701799	2876282	2639524	2927387	2021636	2174872
	22:0	339.327	0	0	0	0	0	0	0	0	0	0	0	0	0	0	0	0	0	0	0	0	0	5259	0	0	0	0	0	0	0	0	0	10305	0	0	0	0	0	0	0	0	0	0	0	0	0	0	0
	22:1	337.311	0	0	0	28749	0	0	0	6492	0	0	23054	14079	0	53051	4575	0	0	14733	5026	13010	25622	50500	71069	16257	10600	85629	60808	32314	27785	33380	77395	80647	22197	53622	46642	26029	44019	119502	49769	37480	35677	92711	72450	32147	47295	29645	42812
	22:2	335.296	0	0	0	0	0	0	0	0	0	0	0	0	0	0	0	0	0	0	0	0	0	0	0	0	0	7348	0	0	0	12750	5208	0	0	0	0	0	0	5369	0	0	0	5213	13895	0	0	0	6999
	22:3	333.28	0	0	0	1407116	1455316	1461044	1407606	1277059	1024343	1454277	1674823	1726254	1145145	1381885	1252564	703647	762237	699144	684088	875230	873303	1808995	1931413	1547808	2255912	2096383	2102294	2279863	2303325	2527177	1638551	1680478	1484396	2076308	1870492	1968158	2088230	1965684	2042328	1894652	1881078	2265337	2623588	2440368	2644288	3017439	2976043
	22:4	331.264	0	0	0	27848846	28223676	28762630	26316553	25994307	24193798	28269194	28334438	27271833	25557347	26678914	25524345	23525882	22110912	24195532	22875048	24461884	26111880	27874462	28691233	26368804	31413821	30999440	31200608	33750810	34111515	36626246	26018771	25432959	23882389	31458805	30539128	31414654	29765667	29065892	30372390	24645776	25551561	28818000	32118642	30085570	32490786	37309980	36965526
	22:5	329.249	0	0	0	52050970	53954442	54643948	48894815	50029097	45139437	53510707	53844099	53828050	49624519	50961682	47833884	40564614	42466938	46031602	43225842	46994737	49675969	51443168	53182914	49699356	58717438	57057288	57832013	63894588	63694550	68004019	47307350	46611441	43985422	58075311	55853118	57594573	53498672	53583964	55745267	45965143	45356122	53907344	59226040	56120877	59253396	69494043	69235126
	22:6	327.233	0	0	0	158020440	162971934	163771621	141291230	144163424	131667626	156001161	156047970	157835900	143003499	148013060	140453679	126318858	119722729	127198447	122511838	134889591	140068071	141126506	145903932	134336362	163607817	159599396	160073233	184828961	186008702	193855930	129440251	127898863	122259746	159312084	152761484	158755698	148243916	145843185	149026344	142117882	149877386	162090637	182296343	173383002	179184072	220836449	223983883
	23:0	353.342	0	0	0	0	0	0	0	0	0	0	0	0	0	0	0	0	0	0	0	0	0	0	0	0	0	0	0	0	0	0	0	0	0	0	0	0	0	0	0	0	0	0	8986	0	0	0	0
	24:0	367.358	0	0	0	0	0	0	0	0	0	0	0	0	0	13973	0	0	0	0	0	0	0	5789	2681	0	0	0	5466	14472	41479	5854	44623	61056	50712	0	0	0	18954	28040	51413	0	8777	12034	33262	15144	35770	0	0
	24:1	365.342	0	0	0	0	0	0	0	0	0	0	0	0	0	0	0	0	0	0	16192	0	0	0	5187	7278	6335	27020	0	9562	12248	8142	20683	0	0	0	7083	8899	12170	6641	11832	0	0	19546	15826	28649	32765	11872	33102
	Ibu	205.123	174	854	208	256307257	258171510	271519204	238534598	243960036	227821186	263833489	268115539	281098645	281151589	283069885	277951902	286099525	271807159	291157348	281647848	281459545	300102669	300518466	301900108	295184621	317654626	319625563	315903262	331658988	340431739	351441217	310272708	316312081	309014758	349420853	333236090	309626016	344234793	337860156	354015408	332780423	327968839	357712584	342541028	329941588	347114721	334558375	339800381
		Summe:	0.207464	0.224563	0.201765	1292.23	1321.84	1369.31	1236.69	1261.16	1169.8	1328.23	1339.27	1379.72	1333.29	1363.43	1308.69	1311.59	1252.18	1334.24	1184.38	1250.41	1321.94	1387.99	1414.99	1322.97	1515.6	1486.1	1485.35	1571.1	1592.5	1686.24	1433.48	1443.17	1375.31	1584.54	1522.76	1542.72	1586.82	1559.42	1559.64	1433.69	1447.39	1619.76	1674.86	1590.75	1686.17	1618.89	1617.39
		FAs/Stds.	35123.1	10886.4	96902.4	52.4293	52.5727	51.4442	49.1112	48.8554	48.0729	49.9764	49.2186	48.636	49.1853	49.4692	49.129	41.2775	41.6938	42.041	47.7493	49.5871	49.0084	44.1412	44.666	44.1797	47.249	46.8139	47.216	52.6423	52.222	52.3424	38.3592	37.7552	37.8002	44.1389	44.2879	45.765	40.2835	40.5749	42.3926	39.7352	40.8645	40.693	44.4793	44.0124	43.9116	61.2757	61.7162
	Original Data [rel.%]
	Fatty Acid	MIM				M0 + Cathepsin-Inhibitor "GB111"									M0 + DMSO									M1 + Cathepsin-Inhibitor "GB111"									M1 + DMSO									M2 + Cathepsin-Inhibitor "GB111"
		[Da]				S._01_a	S._01_b	S._01_c	S._02_a	S._02_b	S._02_c	S._03_a	S._03_b	S._03_c	S._04_a	S._04_b	S._04_c	S._05_a	S._05_b	S._05_c	S._06_a	S._06_b	S._06_c	S._07_a	S._07_b	S._07_c	S._08_a	S._08_b	S._08_c	S._09_a	S._09_b	S._09_c	S._10_a	S._10_b	S._10_c	S._11_a	S._11_b	S._11_c	S._12_a	S._12_b	S._12_c	S._13_a	S._13_b	S._13_c	S._14_a	S._14_b	S._14_c	S._15_a	S._15_b
	12:0	199.17				0.115181	0.14732	0.117978	0.135613	0.142156	0.163961	0.13618	0.136861	0.135431	0.080558	0.106795	0.0915369	0.103239	0.110027	0.103478	0.0995042	0.0939709	0.0690964	0.20457	0.214522	0.19103	0.239082	0.242722	0.218855	0.161237	0.157777	0.178043	0.208765	0.2512	0.28113	0.196032	0.198619	0.195201	0.215018	0.228885	0.203404	0.242355	0.194452	0.18574	0.162794	0.171264	0.185639	0.123411	0.108772
	12:1	341.155				0	0	0	0	0	0	0	0	0	0	0	0	0	0	0	0	0	0	0	0	0	0	0	0	0	0	0	0	0	0	0	0	0	0	0	0	0	0	0	0	0	0	0	0
	13:0	213.186				21.8443	21.856	22.1254	22.8984	22.8896	23.5358	22.7585	23.0317	23.561	23.7401	23.3713	23.7966	27.7107	28.1922	27.305	27.1933	25.1334	25.5874	26.4861	25.7468	27.399	24.1927	24.7168	24.3175	22.5566	22.79	22.3639	28.7302	29.5778	30.3978	26.6398	26.6222	26.9686	27.7721	27.8315	27.9978	30.2342	28.4974	27.7667	24.5337	25.3232	24.8643	20.4537	20.1969
	14:0	227.202				0.00146083	0	0.00314054	0	0	0	0	0	0	0	0	0	0	0	0	0	0.00187284	0	0.00339324	0.00035616	0.000948229	0.00212944	0.00301035	0.000790949	0.00413949	0.00164058	0.00213009	0.00335007	0.00731237	0.00674623	0.00209099	0.0046671	0	0.00673363	0.00395375	0.00426012	0.00309627	0.00407017	0.00631863	0.0039496	0.00215259	0.00420468	0.00223675	0.00227251
	14:1	225.186				0.00420791	0.00296703	0.00180547	0.00139842	0.00152034	0.0043646	0.00160685	0.0011502	0.00522785	0	0.00151402	0.00340427	0.00190678	0.000902409	0	0	0.00280408	0.00169947	0.00102576	0.00201885	0.00212414	0.00199023	0.00546019	0.00799241	0.00114095	0.00175498	0	0.0039839	0.00398043	0.00514549	0.00254603	0.0037546	0.00171092	0.00333883	0.00463625	0.000770143	0.00690117	0.00298987	0.00490173	0.00255478	0.00340095	0.00209058	0.00163391	0.000697936
	15:0	241.217				0.00457442	0.00166947	0.00746889	0.00503858	0.00133939	0.00315312	0.00767344	0.00298812	0.00388578	0.00388557	0.0017764	0.00327252	0.00189843	0.00907295	0.0023198	0.00466266	0.0028931	0.00603749	0.01002	0.0167768	0.0118136	0.0159496	0.0150648	0.0150883	0.00791816	0.0120156	0.00986044	0.0228534	0.025488	0.0164567	0.00712947	0.0162253	0.0101445	0.0217735	0.0161578	0.0217438	0.0156484	0.0061043	0.0161129	0.00969839	0.0199297	0.012573	0.00583933	0.00434153
	16:0	255.233				0.25038	0.262676	0.240528	0.259794	0.257149	0.235528	0.245119	0.279664	0.239463	0.249615	0.266058	0.238855	0.208344	0.246019	0.223527	0.256604	0.236536	0.24339	0.397707	0.385787	0.320345	0.394474	0.418098	0.393623	0.394721	0.439551	0.395278	0.466169	0.490675	0.476769	0.364775	0.355379	0.380819	0.441626	0.442041	0.43821	0.446495	0.431657	0.440525	0.399446	0.402379	0.386297	0.362499	0.379702
	16:1	253.217				0.0667925	0.0590707	0.0555903	0.0761412	0.078078	0.0659995	0.0752095	0.0745245	0.0859278	0.0812888	0.0690819	0.0853999	0.0382969	0.058782	0.0335471	0.0677129	0.0370182	0.04977	0.1112	0.106771	0.067045	0.112147	0.113976	0.0868589	0.0965494	0.121057	0.118532	0.11418	0.137438	0.12951	0.0493849	0.0670454	0.065098	0.124371	0.135009	0.12029	0.0998944	0.0898968	0.121624	0.113778	0.122948	0.12975	0.103924	0.102902
	17:0	269.249				0	0	0.00387021	0	0	0	0	0	0	0.00432099	0.00172145	0.00681433	0	0	0	0	0	0	0.00982234	0.00476444	0.00304795	0.000466561	0.00836059	0.00497072	0.00239503	0.002031	0.004381	0.00578274	0.0115717	0.0055582	0.00275666	0.00294523	0.00295731	0.00751292	0.00732852	0.00455366	0.00337614	0.00101385	0.0058358	0.002791	0.00317674	0.00339379	0.00311809	0.00100835
	18:0	283.264				0.585393	0.544031	0.517176	0.558513	0.564788	0.565517	0.53107	0.525904	0.563111	0.564225	0.593938	0.552394	0.547869	0.530514	0.549988	0.48931	0.522246	0.494108	0.760392	0.737358	0.648432	0.787909	0.773248	0.779736	0.696416	0.722937	0.73871	0.87593	0.930286	0.938793	0.76331	0.780506	0.765644	0.88377	0.867828	0.885304	0.785606	0.775161	0.803378	0.76401	0.759113	0.735661	0.595907	0.587799
	18:1	281.249				2.75086	2.78369	2.87193	2.88518	2.96087	2.96531	2.825	2.74902	2.87637	2.80682	2.81099	2.81057	2.73444	2.6855	2.63409	2.67565	2.6262	2.71976	2.76794	2.69593	2.67406	2.61792	2.65072	2.6056	2.62577	2.61619	2.6996	2.7312	2.74835	2.74873	2.60559	2.55958	2.63466	2.65375	2.56932	2.66503	2.73861	2.70403	2.72161	2.69534	2.5901	2.70264	2.65419	2.64499
	18:2	279.233				0.878671	0.90785	0.933948	1.00536	0.999085	0.945927	0.954064	0.922568	0.938573	0.896544	0.91187	0.913967	0.781245	0.755309	0.764507	0.8047	0.842527	0.810316	1.00624	1.00991	1.03409	0.953279	0.991931	0.968637	0.9779	1.01038	1.02282	1.01089	1.03444	1.04341	0.944272	0.929116	0.960661	1.00618	0.983446	1.02706	0.890873	0.870684	0.894624	0.889041	0.892396	0.889503	0.86812	0.80645
	18:3	277.217				0.00851977	0.00335146	0.00329598	0	0.00481928	0	0.00191435	0.00331953	0	0.00276176	0.00194217	0.00540086	0	0	0	0	0	0	0.00168544	0.00504896	0.00763936	0.00800597	0.0215761	0.0105724	0.00798073	0.020942	0.0136636	0.00692912	0.0129766	0.00775826	0.00508897	0.00677921	0.00390433	0.00737861	0.00861955	0.00773675	0.00522953	0.00348143	0.00850097	0.0026599	0.00367247	0.00618253	0.00437661	0.00196971
	19:0	297.28				111.223	111.675	113.887	122.159	122.857	124.494	117.727	119.449	119.785	115.613	116.044	115.279	139.893	137.883	136.829	108.651	108.629	109.436	129.358	129.034	126.134	122.134	121.444	121.163	106.194	106.388	108.026	153.892	155.316	152.241	127.906	127.877	127.614	144.923	143.563	131.65	139.805	138.104	141.621	133.857	134.018	135.399	88.3512	86.7843
	20:0	311.296				0.00712981	0.00253319	0.00737452	0.00536953	0.00553367	0.00956099	0.00710092	0.00425581	0	0	0.00978241	0	0	0	0	0	0.00225137	0	0.0267099	0.0350761	0.0122759	0.0243566	0.0282626	0.0223489	0.0209643	0.0195438	0.0239053	0.052416	0.0666694	0.0379216	0.0198796	0.0257431	0.0225178	0.0443858	0.0472243	0.0383827	0.0306899	0.0238299	0.0304683	0.0286728	0.0321039	0.0316094	0.00588664	0.00427089
	20:1	309.28				0.0109276	0.00823935	0.00819104	0.00324906	0.00636523	0.00125545	0.0194688	0.00673414	0.0130236	0.00314076	0.0103836	0.00740046	0.00344197	0	0	0.00102596	0	0.00666722	0.0342634	0.034242	0.0094855	0.0464626	0.0564879	0.0373159	0.0306118	0.0458472	0.0431558	0.0443086	0.0554021	0.0391049	0.0240527	0.0418413	0.021637	0.0417903	0.0685645	0.048121	0.0562999	0.0412559	0.0798401	0.0598536	0.068785	0.0730885	0.0457075	0.0465625
	20:2	307.264				0.144656	0.172157	0.115801	0.102867	0.130493	0.159543	0.12378	0.146431	0.105024	0.0961688	0.0916453	0.111391	0.0372563	0.054305	0.0252811	0.0618403	0.0698249	0.0420106	0.185849	0.234602	0.165668	0.23516	0.234855	0.220309	0.204206	0.224185	0.23071	0.226685	0.231256	0.218822	0.184265	0.19371	0.186725	0.238738	0.249513	0.241132	0.247304	0.280968	0.288274	0.280308	0.257696	0.264573	0.268007	0.245965
	20:3	305.249				1.93879	1.94843	1.99647	2.02853	1.98783	1.97277	2.06529	1.95523	2.04945	1.72078	1.69031	1.70879	1.68882	1.65828	1.68342	1.64503	1.61733	1.61527	2.14564	2.15664	2.19015	2.22647	2.21948	2.20858	2.21343	2.20928	2.25047	2.1545	2.24468	2.18939	2.18099	2.16148	2.16516	2.2088	2.19604	2.16734	1.99747	2.00703	2.05332	1.97352	1.9507	2.05688	1.96181	1.9283
	20:4	303.233				34.8663	34.3647	34.993	35.0087	34.8906	35.2037	34.472	34.4156	35.1504	38.7601	38.2682	38.8651	39.3459	38.8285	39.042	39.7219	39.0428	39.2711	35.3189	35.0019	35.6702	34.8092	34.6043	34.8396	35.0948	35.0802	35.3127	35.7162	35.9205	36.2202	36.0644	36.2295	36.1691	35.9645	35.9911	36.1518	34.8055	34.6034	34.5927	34.1508	33.9419	34.364	34.4778	34.3603
	20:5	301.217				4.27246	4.31983	4.31597	4.20135	4.15283	4.20469	4.15107	4.09574	4.19817	4.53255	4.50057	4.49096	4.32106	4.46635	4.4233	4.53249	4.6334	4.60892	4.22789	4.21891	4.29843	4.3678	4.38003	4.36037	4.48182	4.51634	4.55488	4.26191	4.19892	4.23174	4.35085	4.31401	4.33842	4.27094	4.37076	4.25732	4.43503	4.36276	4.40167	4.29602	4.32169	4.38773	4.42226	4.43275
	21:0	325.311				0.241945	0.328742	0.352008	0.224031	0.311003	0.303822	0.331741	0.367578	0.326091	0.301223	0.335852	0.220392	0.31476	0.370107	0.340554	0.178897	0.272562	0.20833	0.483792	0.542	0.403443	0.515055	0.501799	0.473215	0.413421	0.412704	0.435168	0.624295	0.6155	0.59342	0.508978	0.530534	0.508977	0.578304	0.573044	0.611704	0.535909	0.556315	0.576707	0.557828	0.542935	0.568979	0.328674	0.35235
	22:0	339.327				0	0	0	0	0	0	0	0	0	0	0	0	0	0	0	0	0	0	0.00123726	0	0	0	0	0	0	0	0	0	0.00260533	0	0	0	0	0	0	0	0	0	0	0	0	0	0	0
	22:1	337.311				0.00646812	0	0	0	0.00156842	0	0	0.0052188	0.00311851	0	0.0117565	0.00106115	0	0	0.00373078	0.00131308	0.00313869	0.00589305	0.0118809	0.0162673	0.00401024	0.00217961	0.0180703	0.0127643	0.00596386	0.00508573	0.00576147	0.0194742	0.0203893	0.0058837	0.0110509	0.00997905	0.0053739	0.00966032	0.0265498	0.0107185	0.00919338	0.00849686	0.0197894	0.014051	0.00661245	0.00919245	0.00481964	0.00693595
	22:2	335.296				0	0	0	0	0	0	0	0	0	0	0	0	0	0	0	0	0	0	0	0	0	0	0.00155065	0	0	0	0.00220068	0.00131044	0	0	0	0	0	0	0.00119283	0	0	0	0.00111273	0.00269481	0	0	0	0.0011339
	22:3	333.28				0.316581	0.319518	0.314107	0.34558	0.308528	0.269718	0.328572	0.379135	0.382366	0.260512	0.306236	0.290527	0.183619	0.206872	0.177041	0.178723	0.211151	0.200859	0.425594	0.44209	0.38181	0.46387	0.4424	0.441297	0.420771	0.421598	0.436197	0.412293	0.424862	0.393465	0.427906	0.400191	0.406343	0.458278	0.436717	0.439845	0.464735	0.447999	0.483543	0.50882	0.50197	0.513955	0.490571	0.482147
	22:4	331.264				6.2656	6.19657	6.18362	6.46095	6.28002	6.37043	6.38701	6.41415	6.04072	5.8141	5.91224	5.92026	6.13915	6.00093	6.12693	5.97627	5.90148	6.00572	6.5579	6.56727	6.5046	6.45943	6.54182	6.54939	6.22904	6.24373	6.32178	6.54685	6.43001	6.33045	6.48334	6.53384	6.48582	6.53231	6.45758	6.54113	6.04531	6.08538	6.15128	6.22911	6.18843	6.31504	6.0658	5.98876
	22:5	329.249				11.7107	11.8458	11.7478	12.0041	12.0866	11.8856	12.09	12.1888	11.9229	11.2892	11.2935	11.0949	10.5855	11.5256	11.6564	11.2931	11.3376	11.4254	12.1028	12.1733	12.2597	12.0737	12.0408	12.1396	11.7924	11.6586	11.7377	11.9035	11.7844	11.6591	11.9687	11.9498	11.8909	11.7407	11.9048	12.0055	11.2747	10.802	11.5067	11.4863	11.5437	11.5167	11.2982	11.2167
	22:6	327.233				35.5524	35.7808	35.2089	34.6883	34.8288	34.6692	35.2462	35.325	34.9607	32.5322	32.8008	32.5776	32.9633	32.4929	32.2099	32.0071	32.5424	32.2156	33.2022	33.3966	33.1378	33.6417	33.6803	33.6013	34.112	34.0468	33.46	32.5698	32.3356	32.4071	32.8326	32.6833	32.7764	32.5333	32.4021	32.095	34.8598	35.6949	34.5987	35.3547	35.6639	34.827	35.9032	36.2875
	23:0	353.342				0	0	0	0	0	0	0	0	0	0	0	0	0	0	0	0	0	0	0	0	0	0	0	0	0	0	0	0	0	0	0	0	0	0	0	0	0	0	0	0.00174275	0	0	0	0
	24:0	367.358				0	0	0	0	0	0	0	0	0	0	0.00309652	0	0	0	0	0	0	0	0.00136195	0.000613667	0	0	0	0.00114738	0.00267095	0.00759227	0.00101041	0.0112281	0.0154363	0.0134421	0	0	0	0.0041596	0.00622966	0.0110725	0	0.00209034	0.00256869	0.00645085	0.00311503	0.0069524	0	0
	24:1	365.342				0	0	0	0	0	0	0	0	0	0	0	0	0	0	0	0.00423028	0	0	0	0.00118728	0.00179532	0.00130263	0.00570203	0	0.00176476	0.00224186	0.00140533	0.00520426	0	0	0	0.00151541	0.00183727	0.0026708	0.00147543	0.00254819	0	0	0.00417215	0.0030693	0.00589294	0.00636834	0.00193013	0.00536283
	Ibu	205.123				57.6656	56.6821	58.3733	58.5624	58.9388	59.9872	59.6093	60.6941	62.2635	63.9599	62.7304	64.4697	74.6585	73.7688	73.7286	73.5825	67.9028	69.0235	70.7016	69.1034	72.8155	65.3174	67.4506	66.3119	61.2109	62.3122	60.6596	78.0709	79.9706	81.9098	72.0121	71.2958	63.9249	75.545	75.0626	76.2423	81.627	78.1093	76.3548	66.4326	67.8671	67.4666	54.392	55.0508
	Average [rel.%]
	Fatty Acid	MIM				M0 + GB111									M0 + DMSO									M1 + GB111									M1 + DMSO									M2 + GB111
		[Da]				Mean	Stabw.								Mean	Stabw.								Mean	Stabw.								Mean	Stabw.								Mean	Stabw.
	12:0	199.17				0.136742	0.0137532								0.0953562	0.0125453								0.200871	0.0294031								0.219806	0.0276125								0.167051	0.0392975
	12:1	341.155				0	0								0	0								0	0								0	0								0	0
	13:0	213.186				22.7223	0.61453								25.7811	1.7708								24.5077	1.67801								28.0598	1.23076								24.628	3.61088
	14:0	227.202				0.000511264	0.00103519								0.000208093	0.000588577								0.00205983	0.00119908								0.00434603	0.00224821								0.00345345	0.00127142
	14:1	225.186				0.0026943	0.00145253								0.001359	0.00117665								0.00261195	0.00236349								0.00331851	0.00132586								0.00283437	0.00194436
	15:0	241.217				0.00419902	0.00213031								0.00397988	0.00221794								0.012723	0.00294086								0.0175525	0.00572403								0.0106749	0.00529578
	16:0	255.233				0.252255	0.0132332								0.240994	0.0162371								0.393287	0.0301106								0.428496	0.0468396								0.402049	0.0292768
	16:1	253.217				0.0708149	0.00913891								0.0578775	0.0182722								0.103793	0.0164726								0.104703	0.0322693								0.111051	0.0120794
	17:0	269.249				0.000430024	0.00121629								0.00142853	0.00235002								0.00447107	0.00283693								0.00566299	0.00269811								0.00279321	0.00143116
	18:0	283.264				0.550612	0.0210955								0.538288	0.0313862								0.738349	0.0421043								0.854597	0.0640985								0.712472	0.0839722
	18:1	281.249				2.85203	0.0767485								2.72267	0.0695222								2.66152	0.0501055								2.65736	0.0688467								2.68456	0.0436559
	18:2	279.233				0.942894	0.0380909								0.831221	0.0592522								0.997244	0.0248993								0.993275	0.038736								0.873083	0.0267455
	18:3	277.217				0.00280226	0.00262293								0.00112275	0.00180196								0.0107905	0.00640426								0.00746349	0.00237952								0.00485735	0.0020983
	19:0	297.28				118.139	4.60805								120.918	12.5524								118.875	8.96088								140.554	11.195								120.824	23.1996
	20:0	311.296				0.00542871	0.00270385								0.00133709	0.00306728								0.0237159	0.00593348								0.03946	0.0143561								0.0220554	0.0109808
	20:1	309.28				0.00860603	0.00510408								0.00356222	0.00358388								0.0375413	0.0124539								0.042758	0.0136142								0.0591041	0.0124056
	20:2	307.264				0.133417	0.0226819								0.0655249	0.0275976								0.215061	0.0234384								0.218983	0.0233513								0.269522	0.0161491
	20:3	305.249				1.99364	0.04278								1.66978	0.0358384								2.20224	0.0313659								2.18538	0.0268197								1.99384	0.0418504
	20:4	303.233				34.8183	0.302008								39.0162	0.388192								35.0813	0.302462								36.0475	0.158059								34.4521	0.26623
	20:5	301.217				4.21246	0.0724026								4.50107	0.0887462								4.3785	0.113431								4.28832	0.0548033								4.39309	0.0546817
	21:0	325.311				0.309662	0.0449978								0.28252	0.0627816								0.464511	0.0474713								0.57164	0.0426419								0.484558	0.102456
	22:0	339.327				0	0								0	0								0.000137474	0.000388834								0.000289481	0.000818776								0	0
	22:1	337.311				0.00181932	0.00239138								0.00298814	0.00363933								0.00910931	0.00541489								0.0132311	0.00681271								0.00948163	0.00441208
	22:2	335.296				0	0								0	0								0.000416815	0.000794698								0.000278141	0.000521093								0.000549049	0.000886491
	22:3	333.28				0.329345	0.0333913								0.223949	0.0464296								0.430625	0.0213621								0.422211	0.0197851								0.485748	0.0198853
	22:4	331.264				6.28879	0.126219								5.97746	0.0998993								6.44166	0.130792								6.48237	0.0659994								6.12187	0.10057
	22:5	329.249				11.9425	0.153332								11.2779	0.287424								11.9976	0.200862								11.8675	0.108378								11.315	0.22346
	22:6	327.233				35.14	0.362973								32.4824	0.282692								33.5865	0.316425								32.515	0.219566								35.4123	0.524428
	23:0	353.342				0	0								0	0								0	0								0	0								0.000193639	0.000547694
	24:0	367.358				0	0								0.000344058	0.000973142								0.00159963	0.00226853								0.00684092	0.00579815								0.00235304	0.00259892
	24:1	365.342				0	0								0.000470031	0.00132945								0.00171102	0.00158499								0.0016946	0.00158867								0.00333328	0.00223266
	Ibu	205.123				59.1974	1.57258								69.3138	4.51752								66.2092	4.021								74.8927	5.04348								66.7649	10.041
[truncated: 10 more columns]

## Sheet: BMP Profile
	tot. Peak Area
	Elemental	BMP; PG	MIM-H+	RT	M0, DMSO			M0, GB111			M1, DMSO			M1, GB111			M2, DMSO			M2, GB111			Blank		Neg.Control	Bea: 1 mg	Bea: 2 mg	Bea: 4 mg
	Composition	e.g.	[Da]	[min]	Sample_02	Sample_03	Sample_04	Sample_05	Sample_06	Sample_07	Sample_08	Sample_09	Sample_10	Sample_11	Sample_12	Sample_13	Sample_14	Sample_15	Sample_16	Sample_17	Sample_18	Sample_19	Blank_01	Blank_02	Sample_01	Sample_20	Sample_21	Sample_22
	C34H67PO10	C14:0/C14:0	665.44	4.49	594446506	464241300	306515160	419787028	526500055	485457305	518182814	457864668	500089497	427801437	397939109	314631597	462678681	433090039	447962834	245530418	186847762	334557201	79452	419659	344397214	337342927	193785332	246073489					594446506	306515160	526500055	518182814	500089497	397939109	462678681	433090039	447962834	245530418	186847762	334557201	79452	419659	344397214	337342927	193785332
	C38H71PO10	C16:1/C16:1	717.471	3.79	0	0	0	0	0	0	0	0	0	0	0	0	0	0	0	0	0	0	0	0	0	3820420	6491606	19922091					0	0	0	0	0	0	0	0	0	0	0	0	0	0	0	3820420	6491606
	C38H73PO10	C16:0/C16:1	719.487	4.37	10315	18120	11654	40939	51606	55805	67305	129426	72685	176941	220798	138793	102587	75471	18907	37513	20420	61820	0	370687	837	12813839	14111564	39652283					10315	11654	51606	67305	72685	220798	102587	75471	18907	37513	20420	61820	0	370687	837	12813839	14111564
	C38H75PO10	C16:0/C16:0	721.503	4.63	11462	611	2533	7958	4659	7910	10345	7342	9629	11332	2780	5715	3539	4249	7314	2087	5741	1642	0	23141	3012	252153	118602	364801					11462	2533	4659	10345	9629	2780	3539	4249	7314	2087	5741	1642	0	23141	3012	252153	118602
	C40H73PO10	C16:1/C18:2	743.487	4.78	0	0	116986	0	0	0	0	77628	172621	76754	0	0	0	90982	0	57807	26460	43413	0	0	0	118157	179311	324840					0	116986	0	0	172621	0	0	90982	0	57807	26460	43413	0	0	0	118157	179311
	C40H75PO10	C16:0/C18:2	745.503	4.16	0	0	0	0	0	0	0	0	0	0	0	0	0	0	0	0	0	0	0	0	0	64888714	80936766	225278900					0	0	0	0	0	0	0	0	0	0	0	0	0	0	0	64888714	80936766
		C16:1/C18:1	745.503	4.16	0	0	0	0	0	0	0	0	0	0	0	0	0	0	0	0	0	0	0	0	0	64888714	80936766	225278900					0	0	0	0	0	0	0	0	0	0	0	0	0	0	0	64888714	80936766
	C40H77PO10	C16:0/C18:1	747.518	4.55	29528	19722	28329	53915	53661	89566	545233	309348	305364	642112	453922	210226	104198	187938	38927	173064	131846	290585	0	84436	0	24525983	24095439	62148698					29528	28329	53661	545233	305364	453922	104198	187938	38927	173064	131846	290585	0	84436	0	24525983	24095439
		C16:1/C18:0		4.55	29528	19722	28329	53915	53661	89566	545233	309348	305364	642112	453922	210226	104198	187938	38927	173064	131846	290585	0	84436	0	24065642	24095439	62148698					29528	28329	53661	545233	305364	453922	104198	187938	38927	173064	131846	290585	0	84436	0	24065642	24095439
	C40H79PO10	C16:0/C18:0	749.534	--	0	0	0	0	0	0	0	0	0	0	0	0	0	0	0	0	0	0	0	0	0	0	0	0					0	0	0	0	0	0	0	0	0	0	0	0	0	0	0	0	0
	C42H71PO10	C16:1/C20:5	765.471	2.98	190725	212371	79086	331937	190566	184180	169196	133207	119586	261650	264254	89966	125328	116411	147759	51672	45666	84794	666837	111157	130873	691399	945426	2955054					190725	79086	190566	169196	119586	264254	125328	116411	147759	51672	45666	84794	666837	111157	130873	691399	945426
	C42H73PO10	C16:0/C20:5	767.487	3.17	204332	138833	1043079	6175173	3606933	2984814	3554282	2727954	3860691	2431697	3614717	2009480	3233385	2620765	2672953	1161878	992101	1962857	0	0	0	1622681	1396078	3972708					204332	1043079	3606933	3554282	3860691	3614717	3233385	2620765	2672953	1161878	992101	1962857	0	0	0	1622681	1396078
		C16:1/C20:4		3.17	204332	138833	1043079	6175173	3606933	2984814	3554282	2727954	3860691	2431697	3614717	2009480	3233385	2620765	2672953	1161878	992101	1962857	0	0	0	1622681	1396078	3972708					204332	1043079	3606933	3554282	3860691	3614717	3233385	2620765	2672953	1161878	992101	1962857	0	0	0	1622681	1396078
	C42H75PO10	C16:0/C20:4	769.503	3.48	85613	5058	65889	64980	1263362	1256305	953842	1068306	1147522	1576471	1333068	548486	942372	1001548	752424	250119	285744	455579	0	0	472	2411889	4678586	14462673					85613	65889	1263362	953842	1147522	1333068	942372	1001548	752424	250119	285744	455579	0	0	472	2411889	4678586
		C16:1/C20:3		3.48	85613	5058	65889	64980	1263362	1256305	953842	1068306	1147522	1576471	1333068	548486	942372	1001548	752424	250119	285744	455579	0	0	472	2411889	4678586	14462673					85613	65889	1263362	953842	1147522	1333068	942372	1001548	752424	250119	285744	455579	0	0	472	2411889	4678586
		C18:2/C18:2		3.48	85613	5058	65889	64980	1263362	1256305	953842	1068306	1147522	1576471	1333068	548486	942372	1001548	752424	250119	285744	455579	0	0	472	2411889	4678586	14462673					85613	65889	1263362	953842	1147522	1333068	942372	1001548	752424	250119	285744	455579	0	0	472	2411889	4678586
	C42H77PO10	C16:0/C20:3	771.518	4.02	18610105	2949079	6411086	12684031	15632560	13531417	23029796	21654366	17547237	20501560	21447832	14147380	16691023	16083581	15112465	7711067	6848536	12913589	133555	1327755	1781882	36622388	43170985	110441100					18610105	6411086	15632560	23029796	17547237	21447832	16691023	16083581	15112465	7711067	6848536	12913589	133555	1327755	1781882	36622388	43170985
		C18:1/C18:2		4.02	18610105	2949079	6411086	12684031	15632560	13531417	23029796	21654366	17547237	20501560	21447832	14147380	16691023	16083581	15112465	7711067	6848536	12913589	133555	1327755	1781882	36622388	43170985	110441100					18610105	6411086	15632560	23029796	17547237	21447832	16691023	16083581	15112465	7711067	6848536	12913589	133555	1327755	1781882	36622388	43170985
	C42H79PO10	C18:0/C18:2	773.534	4.42	6265480	4352581	3044140	6444063	7867023	7948338	19830334	16552108	11753645	13490594	13472389	8471077	7950241	8067330	7944489	5433436	3287617	7971925	713611	304820	239631	204361201	214659513	576656021					6265480	3044140	7867023	19830334	11753645	13472389	7950241	8067330	7944489	5433436	3287617	7971925	713611	304820	239631	204361201	214659513
		C18:1/C18:1		4.42	6265480	4352581	3044140	6444063	7867023	7948338	19830334	16552108	11753645	13490594	13472389	8471077	7950241	8067330	7944489	5433436	3287617	7971925	713611	304820	239631	204361201	214659513	576656021					6265480	3044140	7867023	19830334	11753645	13472389	7950241	8067330	7944489	5433436	3287617	7971925	713611	304820	239631	204361201	214659513
	C42H81PO10	C18:0/C18:1	775.549	4.78	36621	26658	280986	524350	569456	650564	705084	715717	1431493	995849	749163	1003091	1223313	883509	748106	383773	424263	793915	0	7922749	0	3617101	3514708	8420302					36621	280986	569456	705084	1431493	749163	1223313	883509	748106	383773	424263	793915	0	7922749	0	3617101	3514708
	C42H83PO10	C18:0/C18:0	777.565	5.43	0	0	642826	198826	1163228	1263498	1163328	1170926	2130464	1618145	991271	1416223	1473813	945653	1193270	659407	770645	1247601	0	2617144	0	1037838	1108497	1041732					0	642826	1163228	1163328	2130464	991271	1473813	945653	1193270	659407	770645	1247601	0	2617144	0	1037838	1108497
	C44H73PO10	C16:1/C22:6	791.487	2.87	788247	527301	346757	1262361	1200204	1330974	1228933	843258	564809	1533059	1583580	755760	848135	917332	879132	559331	440665	1047781	0	795	0	5972396	8002314	23989389					788247	346757	1200204	1228933	564809	1583580	848135	917332	879132	559331	440665	1047781	0	795	0	5972396	8002314
		C18:2/C20:5		2.87	788247	527301	346757	1262361	1200204	1330974	1228933	843258	564809	1533059	1583580	755760	848135	917332	879132	559331	440665	1047781	0	795	0	5972396	8002314	23989389					788247	346757	1200204	1228933	564809	1583580	848135	917332	879132	559331	440665	1047781	0	795	0	5972396	8002314
	C44H75PO10	C16:0/C22:6	793.503	3.23	5098497	3422124	2266281	5519648	6796617	6446172	7249182	5287662	4194010	7869704	8208844	4183448	3922049	3818890	4248838	2858493	2359135	4837688	513	0	2674	8869356	12433353	36782795					5055949	2232191	6653745	7097274	4106764	8028453	3843863	3717142	4146950	2781418	2311386	4705588	513	0	2674	8544848	11930174
		C16:1/C22:5		3.23	5098497	3422124	2266281	5519648	6796617	6446172	7249182	5287662	4194010	7869704	8208844	4183448	3922049	3818890	4248838	2858493	2359135	4837688	513	0	2674	8869356	12433353	36782795					5098497	2266281	6796617	7249182	4194010	8208844	3922049	3818890	4248838	2858493	2359135	4837688	513	0	2674	8869356	12433353
		C18:1/C20:5		3.23	5098497	3422124	2266281	5519648	6796617	6446172	7249182	5287662	4194010	7869704	8208844	4183448	3922049	3818890	4248838	2858493	2359135	4837688	513	0	2674	8869356	12433353	36782795					5098497	2266281	6796617	7249182	4194010	8208844	3922049	3818890	4248838	2858493	2359135	4837688	513	0	2674	8869356	12433353
		C18:2/C20:4		3.23	5098497	3422124	2266281	5519648	6796617	6446172	7249182	5287662	4194010	7869704	8208844	4183448	3922049	3818890	4248838	2858493	2359135	4837688	513	0	2674	8869356	12433353	36782795					5098497	2266281	6796617	7249182	4194010	8208844	3922049	3818890	4248838	2858493	2359135	4837688	513	0	2674	8869356	12433353
	C44H77PO10	C16:0/C22:5	795.518	3.42	9816456	6555441	4270098	9963361	12364891	11737992	15602695	12194426	9183868	15316945	16197638	8024552	6316027	6036416	6758592	4968807	3949697	8241833	35958	10213	75732	7010964	9557104	27256528					9816456	4270098	12364891	15602695	9183868	16197638	6316027	6036416	6758592	4968807	3949697	8241833	35958	10213	75732	7010964	9557104
		C18:0/C20:5		3.42	9816456	6555441	4270098	9963361	12364891	11737992	15602695	12194426	9183868	15316945	16197638	8024552	6316027	6036416	6758592	4968807	3949697	8241833	35958	10213	75732	7010964	9557104	27256528					9816456	4270098	12364891	15602695	9183868	16197638	6316027	6036416	6758592	4968807	3949697	8241833	35958	10213	75732	7010964	9557104
		C18:1/C20:4		3.42	9816456	6555441	4270098	9963361	12364891	11737992	15602695	12194426	9183868	15316945	16197638	8024552	6316027	6036416	6758592	4968807	3949697	8241833	35958	10213	75732	7010964	9557104	27256528					9816456	4270098	12364891	15602695	9183868	16197638	6316027	6036416	6758592	4968807	3949697	8241833	35958	10213	75732	7010964	9557104
		C18:2/C20:3		3.42	9816456	6555441	4270098	9963361	12364891	11737992	15602695	12194426	9183868	15316945	16197638	8024552	6316027	6036416	6758592	4968807	3949697	8241833	35958	10213	75732	7010964	9557104	27256528					9816456	4270098	12364891	15602695	9183868	16197638	6316027	6036416	6758592	4968807	3949697	8241833	35958	10213	75732	7010964	9557104
	C44H79PO10	C18:0/C20:4	797.534	3.79	3525052	2215796	1519865	3596746	4614984	4659440	7440568	6268084	4437405	6910569	7200768	3606414	2640142	2669535	2938167	2395607	1650551	3862938	37896	8399	9574	9894666	13235545	34918968					3525052	1519865	4614984	7440568	4437405	7200768	2640142	2669535	2938167	2395607	1650551	3862938	37896	8399	9574	9894666	13235545
		C18:1/C20:3		3.79	3525052	2215796	1519865	3596746	4614984	4659440	7440568	6268084	4437405	6910569	7200768	3606414	2640142	2669535	2938167	2395607	1650551	3862938	37896	8399	9574	9894666	13235545	34918968					3525052	1519865	4614984	7440568	4437405	7200768	2640142	2669535	2938167	2395607	1650551	3862938	37896	8399	9574	9894666	13235545
	C44H81PO10	C18:0/C20:3	799.549	4.42	544973	186833	166230	279115	744160	909758	2052595	1738113	1082821	1680576	1786962	961858	618797	643888	487656	737441	331618	1060789	4017	1536	0	15049989	16812911	44489199					544973	166230	744160	2052595	1082821	1786962	618797	643888	487656	737441	331618	1060789	4017	1536	0	15049989	16812911
	C46H71PO10	C20:5/C20:5	813.471	2.37	2989	826	2415	7257	4457	2746	2167	1518	3506	5904	9556	5503	7997	3764	1902	1111	2374	3340	0	0	2646	1278	229	1863					2989	2415	4457	2167	3506	9556	7997	3764	1902	1111	2374	3340	0	0	2646	1278	229
	C46H73PO10	C20:4/C20:5	815.487	2.62	219024	266840	105433	1140904	421543	383418	281894	127022	121715	778733	848475	312328	210048	234868	130393	72667	75161	212345	12445	1449	18615	35948	24521	135397					219024	105433	421543	281894	121715	848475	210048	234868	130393	72667	75161	212345	12445	1449	18615	35948	24521
	C46H75PO10	C18:2/C22:6	817.503	2.76	7880223	6251949	3758685	10674566	10452779	10050655	10173897	6520326	4688628	10642606	11127633	4843524	6332252	6767726	6605816	4249918	3408407	7808317	0	0	0	363932	2197185	9763369					7880223	3758685	10452779	10173897	4688628	11127633	6332252	6767726	6605816	4249918	3408407	7808317	0	0	0	363932	2197185
		C20:3/C20:5		2.76	7880223	6251949	3758685	10674566	10452779	10050655	10173897	6520326	4688628	10642606	11127633	4843524	6332252	6767726	6605816	4249918	3408407	7808317	0	0	0	363932	2197185	9763369					7880223	3758685	10452779	10173897	4688628	11127633	6332252	6767726	6605816	4249918	3408407	7808317	0	0	0	363932	2197185
		C20:4/C20:4		2.76	7880223	6251949	3758685	10674566	10452779	10050655	10173897	6520326	4688628	10642606	11127633	4843524	6332252	6767726	6605816	4249918	3408407	7808317	0	0	0	363932	2197185	9763369					7880223	3758685	10452779	10173897	4688628	11127633	6332252	6767726	6605816	4249918	3408407	7808317	0	0	0	363932	2197185
	C46H77PO10	C18:1/C22:6	819.518	3.09	27522281	18495474	12210582	25542287	30266147	28413963	36074118	28061229	20148896	28996416	30902044	14966839	21071185	20640819	24259449	13843634	10476620	22265424	1499	7960	4298	50858220	69863150	203074581					27522281	12210582	30266147	36074118	20148896	30902044	21071185	20640819	24259449	13843634	10476620	22265424	1499	7960	4298	50858220	69863150
		C18:2/C22:5		3.09	27522281	18495474	12210582	25542287	30266147	28413963	36074118	28061229	20148896	28996416	30902044	14966839	21071185	20640819	24259449	13843634	10476620	22265424	1499	7960	4298	50858220	69863150	203074581					27522281	12210582	30266147	36074118	20148896	30902044	21071185	20640819	24259449	13843634	10476620	22265424	1499	7960	4298	50858220	69863150
		C20:3/C20:4		3.09	27522281	18495474	12210582	25542287	30266147	28413963	36074118	28061229	20148896	28996416	30902044	14966839	21071185	20640819	24259449	13843634	10476620	22265424	1499	7960	4298	50858220	69863150	203074581					27522281	12210582	30266147	36074118	20148896	30902044	21071185	20640819	24259449	13843634	10476620	22265424	1499	7960	4298	50858220	69863150
	C46H79PO10	C18:0/C22:6	821.534	3.43	16935441	11572866	7671678	13457775	16605148	15956382	23246923	18212450	12004609	17182173	18168423	7693624	10454318	10033468	12550762	8119837	5884400	12844610	0	0	0	12677908	17617552	48603992					16935441	7671678	16605148	23246923	12004609	18168423	10454318	10033468	12550762	8119837	5884400	12844610	0	0	0	12677908	17617552
		C18:1/C22:5		3.43	16935441	11572866	7671678	13457775	16605148	15956382	23246923	18212450	12004609	17182173	18168423	7693624	10454318	10033468	12550762	8119837	5884400	12844610	0	0	0	12677908	17617552	48603992					16935441	7671678	16605148	23246923	12004609	18168423	10454318	10033468	12550762	8119837	5884400	12844610	0	0	0	12677908	17617552
		C20:3/C20:3		3.43	16935441	11572866	7671678	13457775	16605148	15956382	23246923	18212450	12004609	17182173	18168423	7693624	10454318	10033468	12550762	8119837	5884400	12844610	0	0	0	12677908	17617552	48603992					16935441	7671678	16605148	23246923	12004609	18168423	10454318	10033468	12550762	8119837	5884400	12844610	0	0	0	12677908	17617552
	C46H81PO10	C18:0/C22:5	823.549	3.81	7347554	4701120	3142836	5089875	6459812	6450207	10408637	8227023	5957507	7155361	7551595	3755179	4246880	4161737	4812789	3472300	2501787	5633354	42511	2018	0	2313430	2725932	6674049					7347554	3142836	6459812	10408637	5957507	7551595	4246880	4161737	4812789	3472300	2501787	5633354	42511	2018	0	2313430	2725932
	C48H73PO10	C20:5/C22:6	839.487	2.4	306859	304326	159080	1069134	638693	563186	274342	166255	146038	591251	636243	314155	217970	153832	142883	129224	124972	258733	1505	1066	555	47867	36167	143663					306859	159080	638693	274342	146038	636243	217970	153832	142883	129224	124972	258733	1505	1066	555	47867	36167
	C48H75PO10	C20:4/C22:6	841.503	2.51	8646922	6960120	3843527	13322516	10519501	9500836	7444244	4854239	4248078	9366502	10100214	4839757	4526521	3704415	4290752	2875693	2513259	5389121	450303	20783	149163	559437	441982	1309069					8646922	3843527	10519501	7444244	4248078	10100214	4526521	3704415	4290752	2875693	2513259	5389121	450303	20783	149163	559437	441982
		C20:5/C22:5		2.51	8646922	6960120	3843527	13322516	10519501	9500836	7444244	4854239	4248078	9366502	10100214	4839757	4526521	3704415	4290752	2875693	2513259	5389121	450303	20783	149163	559437	441982	1309069					8646922	3843527	10519501	7444244	4248078	10100214	4526521	3704415	4290752	2875693	2513259	5389121	450303	20783	149163	559437	441982
	C48H77PO10	C20:3/C22:6	843.518	2.67	10873499	8258241	4599245	11543180	11053865	10447554	9338897	6488546	5208771	10410947	11310832	5303397	4846094	4159111	4966440	3597482	3008174	6402270	0	0	12325	1155651	1116286	3236534					10873499	4599245	11053865	9338897	5208771	11310832	4846094	4159111	4966440	3597482	3008174	6402270	0	0	12325	1155651	1116286
		C20:4/C22:5		2.67	10873499	8258241	4599245	11543180	11053865	10447554	9338897	6488546	5208771	10410947	11310832	5303397	4846094	4159111	4966440	3597482	3008174	6402270	0	0	12325	1155651	1116286	3236534					10873499	4599245	11053865	9338897	5208771	11310832	4846094	4159111	4966440	3597482	3008174	6402270	0	0	12325	1155651	1116286
	C48H79PO10	C20:3/C22:5	845.534	2.97	7157885	5144526	2984856	6118575	6485362	6212925	6700030	4730431	3736869	6240344	6759500	3345914	2935702	2538520	3276857	2532773	2070820	4279312	0	500	6262	1356482	1670852	5553991					7157885	2984856	6485362	6700030	3736869	6759500	2935702	2538520	3276857	2532773	2070820	4279312	0	500	6262	1356482	1670852
	C50H75PO10	C22:6/C22:6	865.503	2.44	9560144	7668318	4535282	17957726	10756850	9720067	7147946	4692209	3831648	8063950	8335966	3861864	8162803	6709695	7483192	3741077	2840928	6647706	0	0	3290	2023021	1848580	6911940					9560144	4535282	10756850	7147946	3831648	8335966	8162803	6709695	7483192	3741077	2840928	6647706	0	0	3290	2023021	1848580
	C50H77PO10	C22:5/C22:6	867.518	2.56	18423027	14261725	8280180	19771059	15606435	14526723	12277414	8089740	6145452	11684380	12609181	5592223	10595995	8718271	10236700	5598821	4360557	9913799	0	0	0	821269	587963	2632445					18423027	8280180	15606435	12277414	6145452	12609181	10595995	8718271	10236700	5598821	4360557	9913799	0	0	0	821269	587963
	C50H79PO10	C22:5/C22:5	869.534	2.66	17646850	13310173	7680424	13234854	12319161	11917998	11689267	7825322	5863706	9092982	9979418	4542216	7482165	6219622	7766263	4945196	3827400	8654966	0	0	0	268886	0	244957					17646850	7680424	12319161	11689267	5863706	9979418	7482165	6219622	7766263	4945196	3827400	8654966	0	0	0	268886	0
	Nom. Peak Area
	Elemental	BMP; PG	MIM-H+	RT	M0, DMSO			M0, GB111			M1, DMSO			M1, GB111			M2, DMSO			M2, GB111					Neg.Control	Bea: 1 mg	Bea: 2 mg	Bea: 4 mg
	Composition	e.g.	[Da]	[min]	Sample_02	Sample_03	Sample_04	Sample_05	Sample_06	Sample_07	Sample_08	Sample_09	Sample_10	Sample_11	Sample_12	Sample_13	Sample_14	Sample_15	Sample_16	Sample_17	Sample_18	Sample_19			Sample_01	Sample_20	Sample_21	Sample_22
	C34H67PO10	C14:0/C14:0	665.44	4.49	1000	1000	1000	1000	1000	1000	1000	1000	1000	1000	1000	1000	1000	1000	1000	1000	1000	1000			1000	1000	1000	1000
	C38H71PO10	C16:1/C16:1	717.471	3.79	0	0	0	0	0	0	0	0	0	0	0	0	0	0	0	0	0	0			0	11.325	33.499	80.9599
	C38H73PO10	C16:0/C16:1	719.487	4.37	0.0173523	0.0390314	0.038021	0.0975233	0.0980171	0.114953	0.129887	0.282673	0.145344	0.413605	0.554854	0.441129	0.221724	0.174262	0.0422066	0.152784	0.109287	0.184782			0.00243033	37.9846	72.8206	161.14
	C38H75PO10	C16:0/C16:0	721.503	4.63	0.0192818	0.00131613	0.00826387	0.0189572	0.008849	0.0162939	0.019964	0.0160353	0.0192546	0.0264889	0.00698599	0.0181641	0.00764894	0.00981089	0.0163272	0.00849997	0.0307255	0.00490798			0.00874572	0.747468	0.612028	1.48249
	C40H73PO10	C16:1/C18:2	743.487	4.78	0	0	0.381665	0	0	0	0	0.169544	0.34518	0.179415	0	0	0	0.210076	0	0.235437	0.141613	0.129763			0	0.350258	0.925307	1.32009
	C40H75PO10	C16:0/C18:2	745.503	4.16	0	0	0	0	0	0	0	0	0	0	0	0	0	0	0	0	0	0			0	192.352	417.662	915.494
		C16:1/C18:1	745.503	4.16	0	0	0	0	0	0	0	0	0	0	0	0	0	0	0	0	0	0			0	192.352	417.662	915.494
	C40H77PO10	C16:0/C18:1	747.518	4.55	0.0496731	0.0424822	0.0924228	0.128434	0.10192	0.184498	1.0522	0.675632	0.610619	1.50096	1.14068	0.668166	0.225206	0.433947	0.0868978	0.704858	0.705633	0.868566			0	72.7034	124.341	252.562
		C16:1/C18:0	747.518	4.55	0.0496731	0.0424822	0.0924228	0.128434	0.10192	0.184498	1.0522	0.675632	0.610619	1.50096	1.14068	0.668166	0.225206	0.433947	0.0868978	0.704858	0.705633	0.868566			0	71.3388	124.341	252.562
	C40H79PO10	C16:0/C18:0	749.534	--	0	0	0	0	0	0	0	0	0	0	0	0	0	0	0	0	0	0			0	0	0	0
	C42H71PO10	C16:1/C20:5	765.471	2.98	0.320845	0.457458	0.258017	0.790727	0.361949	0.379395	0.326518	0.290931	0.239129	0.611616	0.664056	0.285941	0.270875	0.268792	0.329847	0.210451	0.244402	0.253451			0.380006	2.04954	4.87873	12.0088
	C42H73PO10	C16:0/C20:5	767.487	3.17	0.343735	0.299054	3.40303	14.7103	6.85077	6.14846	6.85913	5.95799	7.72	5.68417	9.08359	6.38677	6.9884	6.05132	5.96691	4.73211	5.30968	5.86703			0	4.81018	7.20425	16.1444
		C16:1/C20:4	767.487	3.17	0.343735	0.299054	3.40303	14.7103	6.85077	6.14846	6.85913	5.95799	7.72	5.68417	9.08359	6.38677	6.9884	6.05132	5.96691	4.73211	5.30968	5.86703			0	4.81018	7.20425	16.1444
	C42H75PO10	C16:0/C20:4	769.503	3.48	0.144021	0.0108952	0.214962	0.154793	2.39955	2.58788	1.84074	2.33324	2.29463	3.68505	3.34993	1.74326	2.03677	2.31256	1.67966	1.01869	1.52929	1.36174			0.00137051	7.14967	24.1431	58.7738
		C16:1/C20:3	769.503	3.48	0.144021	0.0108952	0.214962	0.154793	2.39955	2.58788	1.84074	2.33324	2.29463	3.68505	3.34993	1.74326	2.03677	2.31256	1.67966	1.01869	1.52929	1.36174			0.00137051	7.14967	24.1431	58.7738
		C18:2/C18:2	769.503	3.48	0.144021	0.0108952	0.214962	0.154793	2.39955	2.58788	1.84074	2.33324	2.29463	3.68505	3.34993	1.74326	2.03677	2.31256	1.67966	1.01869	1.52929	1.36174			0.00137051	7.14967	24.1431	58.7738
	C42H77PO10	C16:0/C20:3	771.518	4.02	31.3066	6.35247	20.916	30.2154	29.6915	27.8735	44.4434	47.2942	35.0882	47.9231	53.8973	44.9649	36.0748	37.1368	33.736	31.4058	36.653	38.599			5.17392	108.561	222.777	448.813
		C18:1/C18:2	771.518	4.02	31.3066	6.35247	20.916	30.2154	29.6915	27.8735	44.4434	47.2942	35.0882	47.9231	53.8973	44.9649	36.0748	37.1368	33.736	31.4058	36.653	38.599			5.17392	108.561	222.777	448.813
	C42H79PO10	C18:0/C18:2	773.534	4.42	10.54	9.37569	9.93145	15.3508	14.9421	16.3729	38.269	36.1507	23.5031	31.5347	33.8554	26.9238	17.1831	18.6274	17.7347	22.1294	17.5952	23.8283			0.695798	605.797	1107.72	2343.43
		C18:1/C18:1	773.534	4.42	10.54	9.37569	9.93145	15.3508	14.9421	16.3729	38.269	36.1507	23.5031	31.5347	33.8554	26.9238	17.1831	18.6274	17.7347	22.1294	17.5952	23.8283			0.695798	605.797	1107.72	2343.43
	C42H81PO10	C18:0/C18:1	775.549	4.78	0.0616052	0.0574227	0.916712	1.24909	1.08159	1.34011	1.36069	1.56316	2.86247	2.32783	1.88261	3.18814	2.64398	2.04001	1.67002	1.56304	2.27063	2.37303			0	10.7223	18.1371	34.2186
	C42H83PO10	C18:0/C18:0	777.565	5.43	0	0	2.09721	0.473635	2.20936	2.6027	2.24501	2.55736	4.26017	3.78247	2.49101	4.50121	3.18539	2.1835	2.66377	2.68564	4.12445	3.72911			0	3.07651	5.72023	4.23342
	C44H73PO10	C16:1/C22:6	791.487	2.87	1.32602	1.13583	1.13129	3.00715	2.27959	2.74169	2.37162	1.84172	1.12942	3.58358	3.97945	2.40205	1.8331	2.11811	1.96251	2.27805	2.35842	3.13184			0	17.7042	41.2947	97.4887
		C18:2/C20:5	791.487	2.87	1.32602	1.13583	1.13129	3.00715	2.27959	2.74169	2.37162	1.84172	1.12942	3.58358	3.97945	2.40205	1.8331	2.11811	1.96251	2.27805	2.35842	3.13184			0	17.7042	41.2947	97.4887
	C44H75PO10	C16:0/C22:6	793.503	3.23	8.57688	7.37143	7.3937	13.1487	12.9091	13.2786	13.9896	11.5485	8.38652	18.3957	20.6284	13.2963	8.47683	8.81777	9.4848	11.6421	12.626	14.46			0.00776429	26.2918	64.1604	149.479
		C16:1/C22:5	793.503	3.23	8.57688	7.37143	7.3937	13.1487	12.9091	13.2786	13.9896	11.5485	8.38652	18.3957	20.6284	13.2963	8.47683	8.81777	9.4848	11.6421	12.626	14.46			0.00776429	26.2918	64.1604	149.479
		C18:1/C20:5	793.503	3.23	8.57688	7.37143	7.3937	13.1487	12.9091	13.2786	13.9896	11.5485	8.38652	18.3957	20.6284	13.2963	8.47683	8.81777	9.4848	11.6421	12.626	14.46			0.00776429	26.2918	64.1604	149.479
		C18:2/C20:4	793.503	3.23	8.57688	7.37143	7.3937	13.1487	12.9091	13.2786	13.9896	11.5485	8.38652	18.3957	20.6284	13.2963	8.47683	8.81777	9.4848	11.6421	12.626	14.46			0.00776429	26.2918	64.1604	149.479
	C44H77PO10	C16:0/C22:5	795.518	3.42	16.5136	14.1208	13.9311	23.7343	23.4851	24.1792	30.1104	26.6333	18.3644	35.8039	40.7038	25.5046	13.651	13.938	15.0874	20.237	21.1386	24.635			0.219897	20.7829	49.318	110.766
		C18:0/C20:5	795.518	3.42	16.5136	14.1208	13.9311	23.7343	23.4851	24.1792	30.1104	26.6333	18.3644	35.8039	40.7038	25.5046	13.651	13.938	15.0874	20.237	21.1386	24.635			0.219897	20.7829	49.318	110.766
		C18:1/C20:4	795.518	3.42	16.5136	14.1208	13.9311	23.7343	23.4851	24.1792	30.1104	26.6333	18.3644	35.8039	40.7038	25.5046	13.651	13.938	15.0874	20.237	21.1386	24.635			0.219897	20.7829	49.318	110.766
		C18:2/C20:3	795.518	3.42	16.5136	14.1208	13.9311	23.7343	23.4851	24.1792	30.1104	26.6333	18.3644	35.8039	40.7038	25.5046	13.651	13.938	15.0874	20.237	21.1386	24.635			0.219897	20.7829	49.318	110.766
	C44H79PO10	C18:0/C20:4	797.534	3.79	5.92997	4.77294	4.95853	8.56803	8.7654	9.59804	14.359	13.6898	8.87322	16.1537	18.0952	11.4623	5.70621	6.16393	6.55895	9.75686	8.83367	11.5464			0.0277993	29.3312	68.3	141.905
		C18:1/C20:3	797.534	3.79	5.92997	4.77294	4.95853	8.56803	8.7654	9.59804	14.359	13.6898	8.87322	16.1537	18.0952	11.4623	5.70621	6.16393	6.55895	9.75686	8.83367	11.5464			0.0277993	29.3312	68.3	141.905
	C44H81PO10	C18:0/C20:3	799.549	4.42	0.916774	0.402448	0.542322	0.664897	1.41341	1.87402	3.96114	3.79613	2.16525	3.9284	4.49054	3.05709	1.33742	1.48673	1.08861	3.00346	1.7748	3.17073			0	44.6133	86.7605	180.796
	C46H71PO10	C20:5/C20:5	813.471	2.37	0.00502821	0.00177925	0.00787889	0.0172873	0.00846534	0.00565652	0.00418192	0.00331539	0.00701075	0.0138008	0.0240137	0.0174903	0.0172841	0.00869103	0.00424589	0.0045249	0.0127055	0.00998335			0.00768299	0.00378843	0.00118172	0.00757091
	C46H73PO10	C20:4/C20:5	815.487	2.62	0.36845	0.574787	0.343973	2.71782	0.800651	0.789808	0.544005	0.277423	0.243386	1.82031	2.13217	0.992678	0.453982	0.542308	0.29108	0.295959	0.402258	0.634705			0.054051	0.106562	0.126537	0.55023
	C46H75PO10	C18:2/C22:6	817.503	2.76	13.2564	13.467	12.2626	25.4285	19.8533	20.7035	19.6338	14.2407	9.37558	24.8774	27.9632	15.3943	13.6861	15.6266	14.7463	17.3091	18.2416	23.3393			0	1.07882	11.3382	39.6766
		C20:3/C20:5	817.503	2.76	13.2564	13.467	12.2626	25.4285	19.8533	20.7035	19.6338	14.2407	9.37558	24.8774	27.9632	15.3943	13.6861	15.6266	14.7463	17.3091	18.2416	23.3393			0	1.07882	11.3382	39.6766
		C20:4/C20:4	817.503	2.76	13.2564	13.467	12.2626	25.4285	19.8533	20.7035	19.6338	14.2407	9.37558	24.8774	27.9632	15.3943	13.6861	15.6266	14.7463	17.3091	18.2416	23.3393			0	1.07882	11.3382	39.6766
	C46H77PO10	C18:1/C22:6	819.518	3.09	46.299	39.8402	39.8368	60.8458	57.4856	58.5303	69.6166	61.2872	40.2906	67.7801	77.6552	47.5694	45.5417	47.6594	54.155	56.3826	56.0704	66.5519			0.0124798	150.761	360.518	825.26
		C18:2/C22:5	819.518	3.09	46.299	39.8402	39.8368	60.8458	57.4856	58.5303	69.6166	61.2872	40.2906	67.7801	77.6552	47.5694	45.5417	47.6594	54.155	56.3826	56.0704	66.5519			0.0124798	150.761	360.518	825.26
		C20:3/C20:4	819.518	3.09	46.299	39.8402	39.8368	60.8458	57.4856	58.5303	69.6166	61.2872	40.2906	67.7801	77.6552	47.5694	45.5417	47.6594	54.155	56.3826	56.0704	66.5519			0.0124798	150.761	360.518	825.26
	C46H79PO10	C18:0/C22:6	821.534	3.43	28.4894	24.9286	25.0287	32.0586	31.5387	32.8688	44.8624	39.7769	24.0049	40.1639	45.6563	24.4528	22.5952	23.1672	28.0174	33.0706	31.493	38.3929			0	37.5817	90.9127	197.518
		C18:1/C22:5	821.534	3.43	28.4894	24.9286	25.0287	32.0586	31.5387	32.8688	44.8624	39.7769	24.0049	40.1639	45.6563	24.4528	22.5952	23.1672	28.0174	33.0706	31.493	38.3929			0	37.5817	90.9127	197.518
		C20:3/C20:3	821.534	3.43	28.4894	24.9286	25.0287	32.0586	31.5387	32.8688	44.8624	39.7769	24.0049	40.1639	45.6563	24.4528	22.5952	23.1672	28.0174	33.0706	31.493	38.3929			0	37.5817	90.9127	197.518
	C46H81PO10	C18:0/C22:5	823.549	3.81	12.3603	10.1265	10.2534	12.1249	12.2693	13.2869	20.0868	17.9682	11.9129	16.7259	18.9768	11.9352	9.1789	9.6094	10.7437	14.142	13.3894	16.8382			0	6.8578	14.0668	27.1222
	C48H73PO10	C20:5/C22:6	839.487	2.4	0.51621	0.655534	0.518996	2.54685	1.21309	1.16011	0.529431	0.363109	0.292024	1.38207	1.59885	0.998485	0.471104	0.355196	0.318962	0.526305	0.668844	0.77336			0.00161151	0.141894	0.186634	0.583822
	C48H75PO10	C20:4/C22:6	841.503	2.51	14.5462	14.9925	12.5394	31.7364	19.9801	19.5709	14.3661	10.6019	8.49464	21.8945	25.3813	15.3823	9.78329	8.55345	9.57837	11.7122	13.4508	16.1082			0.433113	1.65836	2.28078	5.31983
		C20:5/C22:5	841.503	2.51	14.5462	14.9925	12.5394	31.7364	19.9801	19.5709	14.3661	10.6019	8.49464	21.8945	25.3813	15.3823	9.78329	8.55345	9.57837	11.7122	13.4508	16.1082			0.433113	1.65836	2.28078	5.31983
	C48H77PO10	C20:3/C22:6	843.518	2.67	18.2918	17.7887	15.005	27.4977	20.995	21.5211	18.0224	14.1713	10.4157	24.3359	28.4235	16.8559	10.474	9.60334	11.0867	14.6519	16.0996	19.1365			0.0357872	3.42575	5.76043	13.1527
		C20:4/C22:5	843.518	2.67	18.2918	17.7887	15.005	27.4977	20.995	21.5211	18.0224	14.1713	10.4157	24.3359	28.4235	16.8559	10.474	9.60334	11.0867	14.6519	16.0996	19.1365			0.0357872	3.42575	5.76043	13.1527
	C48H79PO10	C20:3/C22:5	845.534	2.97	12.0413	11.0816	9.73804	14.5754	12.3179	12.7981	12.9299	10.3315	7.4724	14.587	16.9863	10.6344	6.34501	5.86141	7.31502	10.3155	11.0829	12.791			0.0181825	4.02108	8.62218	22.5705
	C50H75PO10	C22:6/C22:6	865.503	2.44	16.0824	16.518	14.7963	42.7782	20.4309	20.0225	13.7943	10.248	7.66192	18.8497	20.9478	12.2742	17.6425	15.4926	16.7049	15.2367	15.2045	19.8702			0.00955292	5.99693	9.53932	28.0889
	C50H77PO10	C22:5/C22:6	867.518	2.56	30.9919	30.7205	27.0139	47.0978	29.6418	29.9238	23.6932	17.6684	12.2887	27.3126	31.6862	17.7739	22.9014	20.1304	22.8517	22.803	23.3375	29.6326			0	2.43452	3.03409	10.6978
	C50H79PO10	C22:5/C22:5	869.534	2.66	29.6862	28.6708	25.0572	31.5275	23.3982	24.55	22.5582	17.0909	11.7253	21.2551	25.0778	14.4366	16.1714	14.361	17.3368	20.1409	20.4841	25.8699			0	0.79707	0	0.995463
	Isomer-Corrected Nom. Peak Area
	Elemental	BMP; PG	MIM-H+	RT	M0, DMSO			M0, GB111			M1, DMSO			M1, GB111			M2, DMSO			M2, GB111					Neg.Control	Bea's
	Composition	e.g.	[Da]	[min]	Sample_02	Sample_03	Sample_04	Sample_05	Sample_06	Sample_07	Sample_08	Sample_09	Sample_10	Sample_11	Sample_12	Sample_13	Sample_14	Sample_15	Sample_16	Sample_17	Sample_18	Sample_19			Sample_01	Cells
	C34H67PO10	C14:0/C14:0	665.44	4.49	1000	1000	1000	1000	1000	1000	1000	1000	1000	1000	1000	1000	1000	1000	1000	1000	1000	1000			1000	1000
	C38H71PO10	C16:1/C16:1	717.471	3.79	0	0	0	0	0	0	0	0	0	0	0	0	0	0	0	0	0	0			0	11.325
	C38H73PO10	C16:0/C16:1	719.487	4.37	0.0173523	0.0390314	0.038021	0.0975233	0.0980171	0.114953	0.129887	0.282673	0.145344	0.413605	0.554854	0.441129	0.221724	0.174262	0.0422066	0.152784	0.109287	0.184782			0.00243033	37.9846
	C38H75PO10	C16:0/C16:0	721.503	4.63	0.0192818	0.00131613	0.00826387	0.0189572	0.008849	0.0162939	0.019964	0.0160353	0.0192546	0.0264889	0.00698599	0.0181641	0.00764894	0.00981089	0.0163272	0.00849997	0.0307255	0.00490798			0.00874572	0.747468
	C40H73PO10	C16:1/C18:2	743.487	4.78	0	0	0.381665	0	0	0	0	0.169544	0.34518	0.179415	0	0	0	0.210076	0	0.235437	0.141613	0.129763			0	0.350258
	C40H75PO10	C16:0/C18:2	745.503	4.16	0	0	0	0	0	0	0	0	0	0	0	0	0	0	0	0	0	0			0	--
		C16:1/C18:1	745.503	4.16	0	0	0	0	0	0	0	0	0	0	0	0	0	0	0	0	0	0			0	--
	C40H77PO10	C16:0/C18:1	747.518	4.55	0.0494077	0.0422553	0.0919291	0.127382	0.101085	0.182987	1.04744	0.672575	0.607856	1.49658	1.13736	0.666218	0.224604	0.432786	0.0866654	0.700211	0.700982	0.86284			0	0
		C16:1/C18:0	747.518	4.55	0.000265357	0.000226943	0.00049373	0.0010519	0.000834746	0.00151107	0.00476056	0.00305682	0.00276267	0.00437439	0.0033244	0.0019473	0.000602443	0.00116084	0.000232458	0.00464638	0.00465149	0.00572553			0	0
	C40H79PO10	C16:0/C18:0	749.534	--	0	0	0	0	0	0	0	0	0	0	0	0	0	0	0	0	0	0			0	0
	C42H71PO10	C16:1/C20:5	765.471	2.98	0.320845	0.457458	0.258017	0.790727	0.361949	0.379395	0.326518	0.290931	0.239129	0.611616	0.664056	0.285941	0.270875	0.268792	0.329847	0.210451	0.244402	0.253451			0.380006	2.04954
	C42H73PO10	C16:0/C20:5	767.487	3.17	0	0	0	0.0306453	0.0142719	0.0128088	0.00998094	0.00866967	0.0112336	0	0	0	0.00847928	0.00734228	0.00723986	0	0	0			0	0
		C16:1/C20:4	767.487	3.17	0.343735	0.299054	3.40303	14.6796	6.8365	6.13565	6.84915	5.94932	7.70877	5.68417	9.08359	6.38677	6.97992	6.04397	5.95967	4.73211	5.30968	5.86703			0	0
	C42H75PO10	C16:0/C20:4	769.503	3.48	0	0	0	0	0	0	0	0	0	0	0	0	0	0	0	0	0	0			0	0
		C16:1/C20:3	769.503	3.48	0	0	0	0	0	0	0	0	0	0	0	0	0	0	0	0	0	0			0	0
		C18:2/C18:2	769.503	3.48	0.144021	0.0108952	0.214962	0.154793	2.39955	2.58788	1.84074	2.33324	2.29463	3.68505	3.34993	1.74326	2.03677	2.31256	1.67966	1.01869	1.52929	1.36174			0.00137051	7.14967
	C42H77PO10	C16:0/C20:3	771.518	4.02	0	0	0	0.120438	0.11835	0.111103	0.0473074	0.050342	0.0373493	0.0767361	0.0863022	0.0719994	0	0	0	0	0	0			0	0
		C18:1/C18:2	771.518	4.02	31.3066	6.35247	20.916	30.095	29.5731	27.7624	44.3961	47.2439	35.0508	47.8463	53.811	44.8929	36.0748	37.1368	33.736	31.4058	36.653	38.599			5.17392	0
	C42H79PO10	C18:0/C18:2	773.534	4.42	0.0648126	0.0576529	0.0610704	0.158446	0.154228	0.168996	0.614371	0.580363	0.377319	0.533607	0.572876	0.455584	0.165639	0.179562	0.170957	0.258346	0.205412	0.278179			0.695798	0
		C18:1/C18:1	773.534	4.42	10.4752	9.31803	9.87038	15.1923	14.7879	16.2039	37.6546	35.5703	23.1258	31.0011	33.2825	26.4682	17.0174	18.4478	17.5637	21.871	17.3898	23.5501			0.695798	0
	C42H81PO10	C18:0/C18:1	775.549	4.78	0.0616052	0.0574227	0.916712	1.24909	1.08159	1.34011	1.36069	1.56316	2.86247	2.32783	1.88261	3.18814	2.64398	2.04001	1.67002	1.56304	2.27063	2.37303			0	10.7223
	C42H83PO10	C18:0/C18:0	777.565	5.43	0	0	2.09721	0.473635	2.20936	2.6027	2.24501	2.55736	4.26017	3.78247	2.49101	4.50121	3.18539	2.1835	2.66377	2.68564	4.12445	3.72911			0	3.07651
	C44H73PO10	C16:1/C22:6	791.487	2.87	1.32602	1.13583	1.13129	3.00715	2.27959	2.74169	2.1981	1.70697	1.04678	2.67685	2.97256	1.79427	1.8331	2.11811	1.96251	2.27805	2.35842	3.13184			0	0
		C18:2/C20:5	791.487	2.87	0	0	0	0	0	0	0.173524	0.134753	0.0826358	0.906731	1.0069	0.607775	0	0	0	0	0	0			0	0
	C44H75PO10	C16:0/C22:6	793.503	3.23	1.00607	0.864672	0.867284	1.79352	1.76083	1.81123	1.74581	1.44118	1.04658	1.6507	1.85105	1.19312	0.963894	1.00266	1.07851	1.58017	1.71371	1.96264			0.00776429	0
		C16:1/C22:5	793.503	3.23	0.354113	0.304344	0.305263	0.42609	0.418325	0.430299	0.582494	0.480853	0.349195	0.502839	0.563869	0.36345	0.131356	0.136639	0.146975	0.277684	0.301151	0.344895			0.00776429	0
		C18:1/C20:5	793.503	3.23	0.41562	0.357206	0.358285	0.820731	0.805773	0.828837	0.902469	0.744994	0.541013	1.17783	1.32078	0.851329	0.124404	0.129408	0.139197	0.293778	0.318605	0.364884			0.00776429	0
		C18:2/C20:4	793.503	3.23	6.80108	5.84521	5.86287	10.1083	9.92412	10.2082	10.7589	8.8815	6.44973	15.0643	16.8927	10.8884	7.25718	7.54906	8.12012	9.49048	10.2925	11.7876			0.00776429	0
	C44H77PO10	C16:0/C22:5	795.518	3.42	0.235776	0.201612	0.198904	0.429099	0.424593	0.437143	0.393271	0.347856	0.239857	0.521435	0.592796	0.37144	0.0851055	0.0868949	0.0940606	0.503468	0.525898	0.612885			0.219897	0
		C18:0/C20:5	795.518	3.42	0.0125269	0.0107117	0.0105679	0	0	0	0.00673761	0.00595955	0.00410929	0.0149872	0.0170382	0.010676	0.0815514	0.0832661	0.0901325	0.0651415	0.0680436	0.0792984			0.219897	0
		C18:1/C20:4	795.518	3.42	15.5129	13.2651	13.0869	21.0268	20.806	21.421	27.2562	24.1087	16.6237	31.3038	35.5879	22.299	12.441	12.7026	13.7501	18.5276	19.353	22.5541			0.219897	0
		C18:2/C20:3	795.518	3.42	0.752394	0.643371	0.63473	2.27839	2.25446	2.3211	2.45416	2.17075	1.4968	3.96361	4.50605	2.82345	1.04332	1.06525	1.1531	1.14085	1.19168	1.38879			0.219897	0
	C44H79PO10	C18:0/C20:4	797.534	3.79	0.307664	0.247634	0.257263	0.602555	0.616436	0.674992	1.10101	1.0497	0.680376	1.01914	1.14162	0.723159	0	0	0	0.33461	0.302949	0.395983			0.0277993	0
		C18:1/C20:3	797.534	3.79	5.62231	4.52531	4.70127	7.96547	8.14897	8.92305	13.258	12.6401	8.19285	15.1345	16.9535	10.7392	5.70621	6.16393	6.55895	9.42225	8.53072	11.1504			0.0277993	0
	C44H81PO10	C18:0/C20:3	799.549	4.42	0.916774	0.402448	0.542322	0.664897	1.41341	1.87402	3.96114	3.79613	2.16525	3.9284	4.49054	3.05709	1.33742	1.48673	1.08861	3.00346	1.7748	3.17073			0	44.6133
	C46H71PO10	C20:5/C20:5	813.471	2.37	0.00502821	0.00177925	0.00787889	0.0172873	0.00846534	0.00565652	0.00418192	0.00331539	0.00701075	0.0138008	0.0240137	0.0174903	0.0172841	0.00869103	0.00424589	0.0045249	0.0127055	0.00998335			0.00768299	0.00378843
	C46H73PO10	C20:4/C20:5	815.487	2.62	0.36845	0.574787	0.343973	2.71782	0.800651	0.789808	0.544005	0.277423	0.243386	1.82031	2.13217	0.992678	0.453982	0.542308	0.29108	0.295959	0.402258	0.634705			0.054051	0.106562
	C46H75PO10	C18:2/C22:6	817.503	2.76	0.315518	0.320531	0.291865	0.946643	0.739092	0.770741	0.495875	0.359667	0.236791	0.438958	0.493405	0.271629	0.184958	0.211183	0.199287	0.307843	0.324427	0.415089			0	0
		C20:3/C20:5	817.503	2.76	12.9263	13.1317	11.9573	24.0896	18.808	19.6133	19.0363	13.8073	9.09025	23.7991	26.7511	14.727	13.5011	15.4154	14.5471	16.8265	17.733	22.6886			0	0
		C20:4/C20:4	817.503	2.76	0.0145868	0.0148185	0.0134933	0.392283	0.306275	0.31939	0.101648	0.0737272	0.0485393	0.639378	0.718684	0.39565	0	0	0	0.174742	0.184156	0.235619			0	0
	C46H77PO10	C18:1/C22:6	819.518	3.09	34.4379	29.6338	29.6312	45.8284	43.2975	44.0844	55.8695	49.1849	32.3344	50.6838	58.0681	35.5709	37.6646	39.416	44.7882	43.314	43.0741	51.1263			0.0124798	0
		C18:2/C22:5	819.518	3.09	10.7186	9.22337	9.22258	12.1373	11.467	11.6755	12.2176	10.7558	7.07096	13.3943	15.3457	9.40036	7.67287	8.02966	9.12405	11.6914	11.6267	13.8002			0.0124798	0
		C20:3/C20:4	819.518	3.09	1.14246	0.983084	0.982999	2.88005	2.721	2.77045	1.52948	1.34648	0.885184	3.70203	4.24139	2.59816	0.204217	0.213713	0.242841	1.37712	1.3695	1.62551			0.0124798	0
	C46H79PO10	C18:0/C22:6	821.534	3.43	0.678082	0.593329	0.595713	1.19346	1.17411	1.22362	1.13305	1.00461	0.606273	0.708685	0.805597	0.431465	0.305359	0.313088	0.378636	0.588161	0.560104	0.682817			0	0
		C18:1/C22:5	821.534	3.43	27.78	24.3078	24.4055	30.3705	29.8781	31.1381	43.4971	38.5664	23.2744	38.423	43.6773	23.3929	22.2898	22.8541	27.6388	32.1486	30.615	37.3225			0	0
		C20:3/C20:3	821.534	3.43	0.0313486	0.0274303	0.0275405	0.494564	0.486545	0.507063	0.232262	0.205934	0.124279	1.03226	1.17342	0.628464	0	0	0	0.33386	0.317934	0.38759			0	0
	C46H81PO10	C18:0/C22:5	823.549	3.81	12.3603	10.1265	10.2534	12.1249	12.2693	13.2869	20.0868	17.9682	11.9129	16.7259	18.9768	11.9352	9.1789	9.6094	10.7437	14.142	13.3894	16.8382			0	6.8578
	C48H73PO10	C20:5/C22:6	839.487	2.4	0.51621	0.655534	0.518996	2.54685	1.21309	1.16011	0.529431	0.363109	0.292024	1.38207	1.59885	0.998485	0.471104	0.355196	0.318962	0.526305	0.668844	0.77336			0.00161151	0.141894
	C48H75PO10	C20:4/C22:6	841.503	2.51	14.4875	14.932	12.4889	31.5081	19.8364	19.4301	14.3661	10.6019	8.49464	21.8652	25.3473	15.3617	9.78329	8.55345	9.57837	11.7122	13.4508	16.1082			0.433113	0
		C20:5/C22:5	841.503	2.51	0.0586797	0.0604801	0.0505845	0.228252	0.143699	0.140757	0	0	0	0.0293477	0.0340215	0.0206186	0	0	0	0	0	0			0.433113	0
	C48H77PO10	C20:3/C22:6	843.518	2.67	5.44914	5.29926	4.46998	11.1058	8.47948	8.69195	7.54704	5.93436	4.36166	10.4637	12.2212	7.2475	5.43597	4.9841	5.75397	6.92557	7.60987	9.04536			0.0357872	0
		C20:4/C22:5	843.518	2.67	12.8427	12.4894	10.535	16.3919	12.5155	12.8291	10.4754	8.23696	6.05402	13.8722	16.2023	9.60839	5.03803	4.61924	5.33275	7.72631	8.48973	10.0912			0.0357872	0
	C48H79PO10	C20:3/C22:5	845.534	2.97	12.0413	11.0816	9.73804	14.5754	12.3179	12.7981	12.9299	10.3315	7.4724	14.587	16.9863	10.6344	6.34501	5.86141	7.31502	10.3155	11.0829	12.791			0.0181825	4.02108
	C50H75PO10	C22:6/C22:6	865.503	2.44	16.0824	16.518	14.7963	42.7782	20.4309	20.0225	13.7943	10.248	7.66192	18.8497	20.9478	12.2742	17.6425	15.4926	16.7049	15.2367	15.2045	19.8702			0.00955292	5.99693
	C50H77PO10	C22:5/C22:6	867.518	2.56	30.9919	30.7205	27.0139	47.0978	29.6418	29.9238	23.6932	17.6684	12.2887	27.3126	31.6862	17.7739	22.9014	20.1304	22.8517	22.803	23.3375	29.6326			0	2.43452
	C50H79PO10	C22:5/C22:5	869.534	2.66	29.6862	28.6708	25.0572	31.5275	23.3982	24.55	22.5582	17.0909	11.7253	21.2551	25.0778	14.4366	16.1714	14.361	17.3368	20.1409	20.4841	25.8699			0	0.79707
	Average Isomer-Corrected Nom. Peak Area
		BMP; PG	MIM-H+	RT	M0, DMSO			M0, GB111			M1, DMSO			M1, GB111			M2, DMSO			M2, GB111					Neg.Control	Bea's
		e.g.	[Da]	[min]	Mean	Stabw.		Mean	Stabw.		Mean	Stabw.		Mean	Stabw.		Mean	Stabw.		Mean	Stabw.					Cells
		C16:1/C16:1	717.471	3.79	0	0		0	0		0	0		0	0		0	0		0	0				0	11.325
		C16:0/C16:1	719.487	4.37	0.0314682	0.00999		0.103498	0.00810279		0.185968	0.0686714		0.469863	0.0611392		0.146064	0.0759515		0.148951	0.0309395				0.00243033	37.9846
		C16:1/C18:2	743.487	4.78	0.127222	0.179918		0	0		0.171575	0.140927		0.059805	0.084577		0.0700255	0.099031		0.168937	0.0472706				0	0.350258
		C16:0/C18:2	745.503	4.16	0	0		0	0		0	0		0	0		0	0		0	0				0	--
		C16:1/C18:1	745.503	4.16	0	0		0	0		0	0		0	0		0	0		0	0				0	--
		C16:0/C18:1	747.518	4.55	0.0611974	0.0219259		0.137152	0.0341424		0.775958	0.193778		1.10005	0.34002		0.248018	0.14227		0.754678	0.0764832				0	0
		C16:1/C18:0	747.518	4.55	0.000328677	0.000117759		0.00113257	0.000281941		0.00352668	0.000880709		0.00321537	0.000993851		0.000665247	0.000381603		0.0050078	0.000507518				0	0
		C16:0/C18:0	749.534	--	0	0		0	0		0	0		0	0		0	0		0	0				0	0
		C16:0/C20:5	767.487	3.17	0	0		0.019242	0.00808541		0.00996141	0.00104682		0	0		0.00768714	0.000561685		0	0				0	0
		C16:1/C20:4	767.487	3.17	1.3486	1.45281		9.21725	3.87305		6.83575	0.718353		7.05151	1.46525		6.32786	0.462365		5.30294	0.463352				0	0
		C18:2/C18:2	769.503	3.48	0.123293	0.0845893		1.71407	1.10526		2.1562	0.22362		2.92608	0.847495		2.00966	0.259093		1.30324	0.212516				0.00137051	7.14967
		C16:0/C20:3	771.518	4.02	0	0		0.11663	0.00400004		0.0449995	0.00554957		0.0783459	0.00594902		0	0		0	0				0	0
		C18:1/C18:2	771.518	4.02	19.525	10.2349		29.1435	0.999527		42.2303	5.20805		48.8501	3.70932		35.6492	1.42062		35.5526	3.03799				5.17392	0
		C18:0/C18:2	773.534	4.42	0.0611786	0.00292395		0.160557	0.00621098		0.524018	0.104657		0.520689	0.0487475		0.172053	0.00573646		0.247312	0.0307146				0.695798	0
		C18:1/C18:1	773.534	4.42	9.88787	0.472577		15.3947	0.595529		32.1169	6.41438		30.2506	2.8321		17.6763	0.589351		20.937	2.60024				0.695798	0
		C18:0/C18:1	775.549	4.78	0.345247	0.40409		1.22359	0.107068		1.92877	0.66538		2.46619	0.541889		2.118	0.401424		2.0689	0.360135				0	10.7223
		C18:0/C18:0	777.565	5.43	0.699069	0.988633		1.7619	0.924984		3.02085	0.885559		3.59156	0.831688		2.67755	0.409136		3.51307	0.606932				0	3.07651
		C16:1/C22:6	791.487	2.87	1.19771	0.0907442		2.67614	0.300618		1.65061	0.471709		2.48122	0.500526		1.97124	0.116519		2.58944	0.38494				0	0
		C18:2/C20:5	791.487	2.87	0	0		0	0		0.130304	0.0372381		0.840468	0.169544		0	0		0	0				0	0
		C16:0/C22:6	793.503	3.23	0.912676	0.0660493		1.78853	0.0208767		1.41119	0.286245		1.56496	0.275356		1.01502	0.0476007		1.75217	0.158492				0.00776429	0
		C16:1/C22:5	793.503	3.23	0.32124	0.0232478		0.424905	0.00495972		0.470847	0.0955067		0.476719	0.0838792		0.138323	0.00648683		0.30791	0.0278518				0.00776429	0
		C18:1/C20:5	793.503	3.23	0.377037	0.0272857		0.818447	0.00955336		0.729492	0.14797		1.11665	0.196475		0.131003	0.00614355		0.325755	0.029466				0.00776429	0
		C18:2/C20:4	793.503	3.23	6.16972	0.446496		10.0802	0.117662		8.6967	1.76404		14.2818	2.5129		7.64212	0.358387		10.5235	0.951898				0.00776429	0
		C16:0/C22:5	795.518	3.42	0.212097	0.0167799		0.430278	0.005191		0.326995	0.0643445		0.495224	0.0922493		0.088687	0.00386927		0.547417	0.0471896				0.219897	0
		C18:0/C20:5	795.518	3.42	0.0112688	0.000891521		0	0		0.00560215	0.00110236		0.0142338	0.00265144		0.0849833	0.00370768		0.0708279	0.00610566				0.219897	0
		C18:1/C20:4	795.518	3.42	13.955	1.10403		21.0846	0.254371		22.6629	4.45949		29.7303	5.53809		12.9646	0.565623		20.1449	1.73657				0.219897	0
		C18:2/C20:3	795.518	3.42	0.676832	0.0535469		2.28465	0.0275627		2.04057	0.401534		3.76437	0.701219		1.08722	0.0474338		1.24044	0.106931				0.219897	0
		C18:0/C20:4	797.534	3.79	0.270854	0.0263241		0.631328	0.0313912		0.943694	0.187369		0.961306	0.175663		0	0		0.344514	0.038621				0.0277993	0
		C18:1/C20:3	797.534	3.79	4.94963	0.481051		8.34583	0.414975		11.3636	2.25623		14.2758	2.60866		6.14303	0.348444		9.70114	1.08752				0.0277993	0
		C18:0/C20:3	799.549	4.42	0.620515	0.21713		1.31744	0.498266		3.30751	0.8105		3.82535	0.589723		1.30425	0.164216		2.64966	0.622377				0	44.6133
		C20:5/C20:5	813.471	2.37	0.00489545	0.00249194		0.0104697	0.00495528		0.00483602	0.00157793		0.0184349	0.00422258		0.0100737	0.00541189		0.00907126	0.00340143				0.00768299	0.00378843
		C20:4/C20:5	815.487	2.62	0.42907	0.103521		1.43609	0.906327		0.354938	0.134411		1.64839	0.480819		0.429123	0.104059		0.444307	0.141452				0.054051	0.106562
		C18:2/C22:6	817.503	2.76	0.309305	0.0125003		0.818825	0.0912997		0.364111	0.105817		0.401331	0.094368		0.198476	0.0107217		0.34912	0.047136				0	0
		C20:3/C20:5	817.503	2.76	12.6718	0.512117		20.837	2.32334		13.978	4.06224		21.7591	5.11638		14.4879	0.782634		19.0827	2.57643				0	0
		C20:4/C20:4	817.503	2.76	0.0142995	0.000577903		0.339316	0.0378341		0.0746383	0.0216912		0.58457	0.137455		0	0		0.198172	0.026756				0	0
		C18:1/C22:6	819.518	3.09	31.2343	2.2653		44.4034	1.05759		45.7963	9.9024		48.1076	9.36336		40.6229	3.0308		45.8381	3.74055				0.0124798	0
		C18:2/C22:5	819.518	3.09	9.72153	0.705063		11.7599	0.280094		10.0148	2.16548		12.7135	2.47447		8.27553	0.617421		12.3728	1.00966				0.0124798	0
		C20:3/C20:4	819.518	3.09	1.03618	0.0751499		2.7905	0.0664631		1.25371	0.271087		3.51386	0.683915		0.220257	0.016433		1.45738	0.118927				0.0124798	0
		C18:0/C22:6	821.534	3.43	0.622375	0.0394031		1.19707	0.0203738		0.914647	0.224269		0.648583	0.158541		0.332361	0.0328733		0.610361	0.0524995				0	0
		C18:1/C22:5	821.534	3.43	25.4977	1.61429		30.4622	0.51846		35.1126	8.60953		35.1644	8.59566		24.2609	2.3996		33.362	2.8696				0	0
		C20:3/C20:3	821.534	3.43	0.0287731	0.00182165		0.496057	0.00844277		0.187491	0.0459724		0.944712	0.230928		0	0		0.346461	0.0298005				0	0
		C18:0/C22:5	823.549	3.81	10.9134	1.02444		12.5604	0.517084		16.656	3.4636		15.8793	2.93639		9.84401	0.660025		14.7899	1.48062				0	6.8578
		C20:5/C22:6	839.487	2.4	0.56358	0.0650315		1.64002	0.64159		0.394855	0.0994866		1.32647	0.248229		0.381754	0.0648888		0.65617	0.101257				0.00161151	0.141894
		C20:4/C22:6	841.503	2.51	13.9694	1.06255		23.5915	5.60032		11.1542	2.4286		20.858	4.13834		9.30504	0.537995		13.7571	1.8077				0.433113	0
		C20:5/C22:5	841.503	2.51	0.0565814	0.0043037		0.170903	0.04057		0	0		0.0279959	0.00555453		0	0		0	0				0.433113	0
		C20:3/C22:6	843.518	2.67	5.07279	0.430621		9.42574	1.19114		5.94769	1.30046		9.97747	2.05941		5.39135	0.315878		7.86026	0.883327				0.0357872	0
		C20:4/C22:5	843.518	2.67	11.9557	1.0149		13.9122	1.7581		8.25545	1.80505		13.2276	2.73027		4.99667	0.292754		8.76908	0.985458				0.0357872	0
		C20:3/C22:5	845.534	2.97	10.9536	0.94463		13.2305	0.971029		10.2446	2.22885		14.0692	2.61886		6.50715	0.604405		11.3965	1.03463				0.0181825	4.02108
		C22:6/C22:6	865.503	2.44	15.7989	0.730911		27.7438	10.6322		10.5681	2.51372		17.3573	3.6949		16.6133	0.88007		16.7705	2.19186				0.00955292	5.99693
		C22:5/C22:6	867.518	2.56	29.5754	1.81465		35.5545	8.16319		17.8834	4.65835		25.5909	5.8087		21.9612	1.29471		25.2577	3.10122				0	2.43452
		C22:5/C22:5	869.534	2.66	27.8047	1.98651		26.4919	3.59163		17.1248	4.42257		20.2565	4.40124		15.9564	1.22434		22.1649	2.62355				0	0.79707
	Abs. Values	Sum of all BMPs + PGs			270.119	30.8168		387.748	47.7737		350.03	74.0793		435.271	80.1981		279.468	18.4094		355.693	37.4909
		Sum of saturated BMPs + PGs			0.699069	0.988633		1.7619	0.924984		3.02085	0.885559		3.59156	0.831688		2.67755	0.409136		3.51307	0.606932
		Sum of mono-unsaturated BMPs + PGs			0.438241	0.436124		1.46538	0.149595		2.89423	0.92871		4.03933	0.944042		2.51275	0.620027		2.97754	0.468065
		Sum of (1+1)-fold-unsat. BMPs + PGs			9.88787	0.472577		15.3947	0.595529		32.1169	6.41438		30.2506	2.8321		17.6763	0.589351		20.937	2.60024
		Sum of (1+2)-fold-unsat. BMPs + PGs			19.6523	10.4148		29.1435	0.999527		42.4018	5.34898		48.9099	3.7939		35.7192	1.51965		35.7215	3.08526
		Sum of poly-unsaturated BMPs + PGs			239.381	18.5017		339.822	45.0978		269.072	60.397		347.959	71.7476		220.71	15.2655		292.296	30.6997
	Rel. Values	Sum of all BMPs + PGs			100	11.4086		100	12.3208		100	21.1637		100	18.4248		100	6.58729		100	10.5402
		Sum of saturated BMPs + PGs			0.2588	0.365998		0.454392	0.238553		0.863026	0.252995		0.825132	0.191073		0.95809	0.146398		0.987669	0.170634
		Sum of mono-unsaturated BMPs + PGs			0.16224	0.161456		0.377919	0.0385804		0.826851	0.265323		0.928001	0.216886		0.899119	0.22186		0.837109	0.131592
		Sum of (1+1)-fold-unsat. BMPs + PGs			3.66056	0.174951		3.97029	0.153587		9.17547	1.83252		6.94983	0.65065		6.32499	0.210883		5.88625	0.731035
		Sum of (1+2)-fold-unsat. BMPs + PGs			7.2754	3.85562		7.51609	0.257777		12.1138	1.52815		11.2366	0.871616		12.7811	0.543766		10.0428	0.867395
		Sum of poly-unsaturated BMPs + PGs			88.6204	6.84947		87.6399	11.6307		76.8712	17.2548		79.9408	16.4834		78.9751	5.46233		82.1766	8.63095
	Average Isomer-Corrected Nom. Peak Area																	Abs. Norm. Peak Area								Rel. Norm. Peak Area
		BMP; PG	MIM-H+	RT	M0, DMSO		M0, GB111		M1, DMSO		M1, GB111		M2, DMSO		M2, GB111			BMP; PG	M0, DMSO	M0, GB111	M1, DMSO	M1, GB111	M2, DMSO	M2, GB111		BMP; PG	M0, DMSO	M0, GB111	M1, DMSO	M1, GB111	M2, DMSO	M2, GB111
		e.g.	[Da]	[min]	Mean	Stabw.	Mean	Stabw.	Mean	Stabw.	Mean	Stabw.	Mean	Stabw.	Mean	Stabw.		e.g.	Mean	Mean	Mean	Mean	Mean	Mean		e.g.	Mean	Mean	Mean	Mean	Mean	Mean
	1	C16:1/C16:1	717.471	3.79	0	0	0	0	0	0	0	0	0	0	0	0		C16:1/C16:1	0	0	0	0	0	0		C16:1/C16:1	0	0	0	0	0	0
	2	C16:0/C16:1	719.487	4.37	0.0314682	0.00999	0.103498	0.00810279	0.185968	0.0686714	0.469863	0.0611392	0.146064	0.0759515	0.148951	0.0309395		C16:0/C16:1	0.0314682	0.103498	0.185968	0.469863	0.146064	0.148951		C16:0/C16:1	0.100749	0.233085	0.406077	0.961846	0.359561	0.324949
	3	C16:1/C18:2	743.487	4.78	0.127222	0.179918	0	0	0.171575	0.140927	0.059805	0.084577	0.0700255	0.099031	0.168937	0.0472706		C16:1/C18:2	0.127222	0	0.171575	0.059805	0.0700255	0.168937		C16:1/C18:2	0.407314	0	0.374648	0.122426	0.172379	0.368552
	4	C16:0/C18:2	745.503	4.16	0	0	0	0	0	0	0	0	0	0	0	0		C16:0/C18:2	0	0	0	0	0	0		C16:0/C18:2	0	0	0	0	0	0
	5	C16:1/C18:1	745.503	4.16	0	0	0	0	0	0	0	0	0	0	0	0		C16:1/C18:1	0	0	0	0	0	0		C16:1/C18:1	0	0	0	0	0	0
	6	C16:0/C18:1	747.518	4.55	0.0611974	0.0219259	0.137152	0.0341424	0.775958	0.193778	1.10005	0.34002	0.248018	0.14227	0.754678	0.0764832		C16:0/C18:1	0.0611974	0.137152	0.775958	1.10005	0.248018	0.754678		C16:0/C18:1	0.19593	0.308876	1.69437	2.2519	0.610537	1.6464
	7	C16:1/C18:0	747.518	4.55	0.000328677	0.000117759	0.00113257	0.000281941	0.00352668	0.000880709	0.00321537	0.000993851	0.000665247	0.000381603	0.0050078	0.000507518		C16:1/C18:0	0.000328677	0.00113257	0.00352668	0.00321537	0.000665247	0.0050078		C16:1/C18:0	0.00105229	0.00255064	0.00770081	0.00658211	0.00163761	0.010925
	8	C16:0/C18:0	749.534	--	0	0	0	0	0	0	0	0	0	0	0	0		C16:0/C18:0	0	0	0	0	0	0		C16:0/C18:0	0	0	0	0	0	0
	9	C16:0/C20:5	767.487	3.17	0	0	0.019242	0.00808541	0.00996141	0.00104682	0	0	0.00768714	0.000561685	0	0		C16:0/C20:5	0	0.019242	0.00996141	0	0.00768714	0		C16:0/C20:5	0	0.0433345	0.0217516	0	0.0189231	0
	10	C16:1/C20:4	767.487	3.17	1.3486	1.45281	9.21725	3.87305	6.83575	0.718353	7.05151	1.46525	6.32786	0.462365	5.30294	0.463352		C16:1/C20:4	1.3486	9.21725	6.83575	7.05151	6.32786	5.30294		C16:1/C20:4	4.31771	20.758	14.9264	14.435	15.577	11.5688
	11	C18:2/C18:2	769.503	3.48	0.123293	0.0845893	1.71407	1.10526	2.1562	0.22362	2.92608	0.847495	2.00966	0.259093	1.30324	0.212516		C18:2/C18:2	0.123293	1.71407	2.1562	2.92608	2.00966	1.30324		C18:2/C18:2	0.394735	3.86023	4.70825	5.98992	4.94712	2.84313
	12	C16:0/C20:3	771.518	4.02	0	0	0.11663	0.00400004	0.0449995	0.00554957	0.0783459	0.00594902	0	0	0	0		C16:0/C20:3	0	0.11663	0.0449995	0.0783459	0	0		C16:0/C20:3	0	0.262661	0.0982603	0.16038	0	0
	13	C18:1/C18:2	771.518	4.02	19.525	10.2349	29.1435	0.999527	42.2303	5.20805	48.8501	3.70932	35.6492	1.42062	35.5526	3.03799		C18:1/C18:2	19.525	29.1435	42.2303	48.8501	35.6492	35.5526		C18:1/C18:2	62.5116	65.6334	92.2134	100	87.7563	77.5612
	14	C18:0/C18:2	773.534	4.42	0.0611786	0.00292395	0.160557	0.00621098	0.524018	0.104657	0.520689	0.0487475	0.172053	0.00573646	0.247312	0.0307146		C18:0/C18:2	0.0611786	0.160557	0.524018	0.520689	0.172053	0.247312		C18:0/C18:2	0.19587	0.361586	1.14424	1.06589	0.423536	0.539534
	15	C18:1/C18:1	773.534	4.42	9.88787	0.472577	15.3947	0.595529	32.1169	6.41438	30.2506	2.8321	17.6763	0.589351	20.937	2.60024		C18:1/C18:1	9.88787	15.3947	32.1169	30.2506	17.6763	20.937		C18:1/C18:1	31.6571	34.6701	70.13	61.9254	43.5132	45.6759
	16	C18:0/C18:1	775.549	4.78	0.345247	0.40409	1.22359	0.107068	1.92877	0.66538	2.46619	0.541889	2.118	0.401424	2.0689	0.360135		C18:0/C18:1	0.345247	1.22359	1.92877	2.46619	2.118	2.0689		C18:0/C18:1	1.10534	2.75563	4.21164	5.0485	5.21381	4.51349
	17	C18:0/C18:0	777.565	5.43	0.699069	0.988633	1.7619	0.924984	3.02085	0.885559	3.59156	0.831688	2.67755	0.409136	3.51307	0.606932		C18:0/C18:0	0.699069	1.7619	3.02085	3.59156	2.67755	3.51307		C18:0/C18:0	2.23815	3.96793	6.59628	7.35222	6.59124	7.66408
	18	C16:1/C22:6	791.487	2.87	1.19771	0.0907442	2.67614	0.300618	1.65061	0.471709	2.48122	0.500526	1.97124	0.116519	2.58944	0.38494		C16:1/C22:6	1.19771	2.67614	1.65061	2.48122	1.97124	2.58944		C16:1/C22:6	3.83461	6.02688	3.60426	5.07926	4.85253	5.64909
	19	C18:2/C20:5	791.487	2.87	0	0	0	0	0.130304	0.0372381	0.840468	0.169544	0	0	0	0		C18:2/C20:5	0	0	0.130304	0.840468	0	0		C18:2/C20:5	0	0	0.28453	1.7205	0	0
	20	C16:0/C22:6	793.503	3.23	0.912676	0.0660493	1.78853	0.0208767	1.41119	0.286245	1.56496	0.275356	1.01502	0.0476007	1.75217	0.158492		C16:0/C22:6	0.912676	1.78853	1.41119	1.56496	1.01502	1.75217		C16:0/C22:6	2.92203	4.0279	3.08145	3.20359	2.49864	3.82252
	21	C16:1/C22:5	793.503	3.23	0.32124	0.0232478	0.424905	0.00495972	0.470847	0.0955067	0.476719	0.0838792	0.138323	0.00648683	0.30791	0.0278518		C16:1/C22:5	0.32124	0.424905	0.470847	0.476719	0.138323	0.30791		C16:1/C22:5	1.02849	0.956918	1.02813	0.975882	0.340505	0.671733
	22	C18:1/C20:5	793.503	3.23	0.377037	0.0272857	0.818447	0.00955336	0.729492	0.14797	1.11665	0.196475	0.131003	0.00614355	0.325755	0.029466		C18:1/C20:5	0.377037	0.818447	0.729492	1.11665	0.131003	0.325755		C18:1/C20:5	1.20712	1.84321	1.59291	2.28586	0.322485	0.710665
	23	C18:2/C20:4	793.503	3.23	6.16972	0.446496	10.0802	0.117662	8.6967	1.76404	14.2818	2.5129	7.64212	0.358387	10.5235	0.951898		C18:2/C20:4	6.16972	10.0802	8.6967	14.2818	7.64212	10.5235		C18:2/C20:4	19.753	22.7014	18.99	29.236	18.8123	22.958
	24	C16:0/C22:5	795.518	3.42	0.212097	0.0167799	0.430278	0.005191	0.326995	0.0643445	0.495224	0.0922493	0.088687	0.00386927	0.547417	0.0471896		C16:0/C22:5	0.212097	0.430278	0.326995	0.495224	0.088687	0.547417		C16:0/C22:5	0.679053	0.96902	0.714021	1.01376	0.218318	1.19424
	25	C18:0/C20:5	795.518	3.42	0.0112688	0.000891521	0	0	0.00560215	0.00110236	0.0142338	0.00265144	0.0849833	0.00370768	0.0708279	0.00610566		C18:0/C20:5	0.0112688	0	0.00560215	0.0142338	0.0849833	0.0708279		C18:0/C20:5	0.0360784	0	0.0122328	0.0291377	0.2092	0.154517
	26	C18:1/C20:4	795.518	3.42	13.955	1.10403	21.0846	0.254371	22.6629	4.45949	29.7303	5.53809	12.9646	0.565623	20.1449	1.73657		C18:1/C20:4	13.955	21.0846	22.6629	29.7303	12.9646	20.1449		C18:1/C20:4	44.6783	47.4842	49.4863	60.8602	31.9144	43.9478
	27	C18:2/C20:3	795.518	3.42	0.676832	0.0535469	2.28465	0.0275627	2.04057	0.401534	3.76437	0.701219	1.08722	0.0474338	1.24044	0.106931		C18:2/C20:3	0.676832	2.28465	2.04057	3.76437	1.08722	1.24044		C18:2/C20:3	2.16695	5.14522	4.45576	7.70596	2.67638	2.70613
	28	C18:0/C20:4	797.534	3.79	0.270854	0.0263241	0.631328	0.0313912	0.943694	0.187369	0.961306	0.175663	0	0	0.344514	0.038621		C18:0/C20:4	0.270854	0.631328	0.943694	0.961306	0	0.344514		C18:0/C20:4	0.867168	1.4218	2.06064	1.96787	0	0.751588
	29	C18:1/C20:3	797.534	3.79	4.94963	0.481051	8.34583	0.414975	11.3636	2.25623	14.2758	2.60866	6.14303	0.348444	9.70114	1.08752		C18:1/C20:3	4.94963	8.34583	11.3636	14.2758	6.14303	9.70114		C18:1/C20:3	15.8468	18.7955	24.8135	29.2236	15.1221	21.1639
	30	C18:0/C20:3	799.549	4.42	0.620515	0.21713	1.31744	0.498266	3.30751	0.8105	3.82535	0.589723	1.30425	0.164216	2.64966	0.622377		C18:0/C20:3	0.620515	1.31744	3.30751	3.82535	1.30425	2.64966		C18:0/C20:3	1.98665	2.96698	7.22222	7.83079	3.21063	5.78048
	31	C20:5/C20:5	813.471	2.37	0.00489545	0.00249194	0.0104697	0.00495528	0.00483602	0.00157793	0.0184349	0.00422258	0.0100737	0.00541189	0.00907126	0.00340143		C20:5/C20:5	0.00489545	0.0104697	0.00483602	0.0184349	0.0100737	0.00907126		C20:5/C20:5	0.0156733	0.0235786	0.0105599	0.0377378	0.024798	0.0197898
	32	C20:4/C20:5	815.487	2.62	0.42907	0.103521	1.43609	0.906327	0.354938	0.134411	1.64839	0.480819	0.429123	0.104059	0.444307	0.141452		C20:4/C20:5	0.42907	1.43609	0.354938	1.64839	0.429123	0.444307		C20:4/C20:5	1.37372	3.23419	0.775037	3.37438	1.05636	0.969296
	33	C18:2/C22:6	817.503	2.76	0.309305	0.0125003	0.818825	0.0912997	0.364111	0.105817	0.401331	0.094368	0.198476	0.0107217	0.34912	0.047136		C18:2/C22:6	0.309305	0.818825	0.364111	0.401331	0.198476	0.34912		C18:2/C22:6	0.990274	1.84406	0.795067	0.821556	0.488581	0.761636
	34	C20:3/C20:5	817.503	2.76	12.6718	0.512117	20.837	2.32334	13.978	4.06224	21.7591	5.11638	14.4879	0.782634	19.0827	2.57643		C20:3/C20:5	12.6718	20.837	13.978	21.7591	14.4879	19.0827		C20:3/C20:5	40.57	46.9265	30.522	44.5425	35.6642	41.6307
	35	C20:4/C20:4	817.503	2.76	0.0142995	0.000577903	0.339316	0.0378341	0.0746383	0.0216912	0.58457	0.137455	0	0	0.198172	0.026756		C20:4/C20:4	0.0142995	0.339316	0.0746383	0.58457	0	0.198172		C20:4/C20:4	0.0457815	0.764166	0.162979	1.19666	0	0.432331
	36	C18:1/C22:6	819.518	3.09	31.2343	2.2653	44.4034	1.05759	45.7963	9.9024	48.1076	9.36336	40.6229	3.0308	45.8381	3.74055		C18:1/C22:6	31.2343	44.4034	45.7963	48.1076	40.6229	45.8381		C18:1/C22:6	100	100	100	98.4801	100	100
	37	C18:2/C22:5	819.518	3.09	9.72153	0.705063	11.7599	0.280094	10.0148	2.16548	12.7135	2.47447	8.27553	0.617421	12.3728	1.00966		C18:2/C22:5	9.72153	11.7599	10.0148	12.7135	8.27553	12.3728		C18:2/C22:5	31.1246	26.4843	21.8682	26.0254	20.3716	26.9923
	38	C20:3/C20:4	819.518	3.09	1.03618	0.0751499	2.7905	0.0664631	1.25371	0.271087	3.51386	0.683915	0.220257	0.016433	1.45738	0.118927		C20:3/C20:4	1.03618	2.7905	1.25371	3.51386	0.220257	1.45738		C20:3/C20:4	3.31744	6.28442	2.73759	7.19315	0.542199	3.1794
	39	C18:0/C22:6	821.534	3.43	0.622375	0.0394031	1.19707	0.0203738	0.914647	0.224269	0.648583	0.158541	0.332361	0.0328733	0.610361	0.0524995		C18:0/C22:6	0.622375	1.19707	0.914647	0.648583	0.332361	0.610361		C18:0/C22:6	1.9926	2.69589	1.99721	1.3277	0.818161	1.33156
	40	C18:1/C22:5	821.534	3.43	25.4977	1.61429	30.4622	0.51846	35.1126	8.60953	35.1644	8.59566	24.2609	2.3996	33.362	2.8696		C18:1/C22:5	25.4977	30.4622	35.1126	35.1644	24.2609	33.362		C18:1/C22:5	81.6338	68.6033	76.6714	71.9843	59.7222	72.7822
	41	C20:3/C20:3	821.534	3.43	0.0287731	0.00182165	0.496057	0.00844277	0.187491	0.0459724	0.944712	0.230928	0	0	0.346461	0.0298005		C20:3/C20:3	0.0287731	0.496057	0.187491	0.944712	0	0.346461		C20:3/C20:3	0.0921204	1.11716	0.409403	1.9339	0	0.755837
	42	C18:0/C22:5	823.549	3.81	10.9134	1.02444	12.5604	0.517084	16.656	3.4636	15.8793	2.93639	9.84401	0.660025	14.7899	1.48062		C18:0/C22:5	10.9134	12.5604	16.656	15.8793	9.84401	14.7899		C18:0/C22:5	34.9405	28.2869	36.3697	32.5061	24.2326	32.2655
	43	C20:5/C22:6	839.487	2.4	0.56358	0.0650315	1.64002	0.64159	0.394855	0.0994866	1.32647	0.248229	0.381754	0.0648888	0.65617	0.101257		C20:5/C22:6	0.56358	1.64002	0.394855	1.32647	0.381754	0.65617		C20:5/C22:6	1.80436	3.69345	0.862199	2.71538	0.93975	1.43149
	44	C20:4/C22:6	841.503	2.51	13.9694	1.06255	23.5915	5.60032	11.1542	2.4286	20.858	4.13834	9.30504	0.537995	13.7571	1.8077		C20:4/C22:6	13.9694	23.5915	11.1542	20.858	9.30504	13.7571		C20:4/C22:6	44.7247	53.13	24.3561	42.6981	22.9059	30.0123
	45	C20:5/C22:5	841.503	2.51	0.0565814	0.0043037	0.170903	0.04057	0	0	0.0279959	0.00555453	0	0	0	0		C20:5/C22:5	0.0565814	0.170903	0	0.0279959	0	0		C20:5/C22:5	0.181152	0.384886	0	0.0573099	0	0
	46	C20:3/C22:6	843.518	2.67	5.07279	0.430621	9.42574	1.19114	5.94769	1.30046	9.97747	2.05941	5.39135	0.315878	7.86026	0.883327		C20:3/C22:6	5.07279	9.42574	5.94769	9.97747	5.39135	7.86026		C20:3/C22:6	16.2411	21.2275	12.9873	20.4247	13.2717	17.1479
	47	C20:4/C22:5	843.518	2.67	11.9557	1.0149	13.9122	1.7581	8.25545	1.80505	13.2276	2.73027	4.99667	0.292754	8.76908	0.985458		C20:4/C22:5	11.9557	13.9122	8.25545	13.2276	4.99667	8.76908		C20:4/C22:5	38.2774	31.3313	18.0265	27.0781	12.3001	19.1305
	48	C20:3/C22:5	845.534	2.97	10.9536	0.94463	13.2305	0.971029	10.2446	2.22885	14.0692	2.61886	6.50715	0.604405	11.3965	1.03463		C20:3/C22:5	10.9536	13.2305	10.2446	14.0692	6.50715	11.3965		C20:3/C22:5	35.0692	29.796	22.3699	28.8008	16.0184	24.8624
	49	C22:6/C22:6	865.503	2.44	15.7989	0.730911	27.7438	10.6322	10.5681	2.51372	17.3573	3.6949	16.6133	0.88007	16.7705	2.19186		C22:6/C22:6	15.7989	27.7438	10.5681	17.3573	16.6133	16.7705		C22:6/C22:6	50.5819	62.4813	23.0763	35.5317	40.8965	36.5863
	50	C22:5/C22:6	867.518	2.56	29.5754	1.81465	35.5545	8.16319	17.8834	4.65835	25.5909	5.8087	21.9612	1.29471	25.2577	3.10122		C22:5/C22:6	29.5754	35.5545	17.8834	25.5909	21.9612	25.2577		C22:5/C22:6	94.689	80.0715	39.05	52.3866	54.061	55.1019
	51	C22:5/C22:5	869.534	2.66	27.8047	1.98651	26.4919	3.59163	17.1248	4.42257	20.2565	4.40124	15.9564	1.22434	22.1649	2.62355		C22:5/C22:5	27.8047	26.4919	17.1248	20.2565	15.9564	22.1649		C22:5/C22:5	89.0199	59.6619	37.3935	41.4667	39.2794	48.3548
		BMP; PG	MIM-H+	RT	M0, DMSO		M0, GB111		M1, DMSO		M1, GB111		M2, DMSO		M2, GB111			BMP; PG	MIM-H+	RT	M0, DMSO		M0, GB111		M1, DMSO		M1, GB111		M2, DMSO		M2, GB111
		C16:1/Cx:y	[Da]	[min]	Mean	Stabw.	Mean	Stabw.	Mean	Stabw.	Mean	Stabw.	Mean	Stabw.	Mean	Stabw.		C16:1/Cx:y	[Da]	[min]	Mean	Stabw.	Mean	Stabw.	Mean	Stabw.	Mean	Stabw.	Mean	Stabw.	Mean	Stabw.
		C16:0	719.487	4.37	0.0314682	0.00999	0.103498	0.00810279	0.185968	0.0686714	0.469863	0.0611392	0.146064	0.0759515	0.148951	0.0309395		C16:0	719.487	4.37	1.03973	0.330076	0.83312	0.0652245	1.99573	0.736954	4.45691	0.57994	1.68779	0.877629	1.74759	0.363004
		C16:1	717.471	3.79	0	0	0	0	0	0	0	0	0	0	0	0		C16:1	717.471	3.79	0	0	0	0	0	0	0	0	0	0	0	0
		C18:0	747.518	4.55	0.000328677	0.000117759	0.00113257	0.000281941	0.00352668	0.000880709	0.00321537	0.000993851	0.000665247	0.000381603	0.0050078	0.000507518		C18:0	747.518	4.55	0.0108597	0.00389083	0.0091168	0.00226952	0.0378469	0.00945142	0.0304996	0.00942723	0.00768701	0.00440947	0.0587551	0.00595456
		C18:1	745.503	4.16	0	0	0	0	0	0	0	0	0	0	0	0		C18:1	745.503	4.16	0	0	0	0	0	0	0	0	0	0	0	0
		C18:2	743.487	4.78	0.127222	0.179918	0	0	0.171575	0.140927	0.059805	0.084577	0.0700255	0.099031	0.168937	0.0472706		C18:2	743.487	4.78	4.20348	5.94462	0	0	1.84127	1.51237	0.567284	0.802261	0.809153	1.14431	1.98209	0.554612
		C20:3			0	0	0	0	0	0	0	0	0	0	0	0		C20:3			0	0	0	0	0	0	0	0	0	0	0	0
		C20:4	767.487	3.17	1.3486	1.45281	9.21725	3.87305	6.83575	0.718353	7.05151	1.46525	6.32786	0.462365	5.30294	0.463352		C20:4	767.487	3.17	44.5587	48.0017	74.1955	31.1766	73.3585	7.70907	66.8876	13.8987	73.1191	5.34268	62.2178	5.43637
		C20:5			0	0	0	0	0	0	0	0	0	0	0	0		C20:5			0	0	0	0	0	0	0	0	0	0	0	0
		C22:5	793.503	3.23	0.32124	0.0232478	0.424905	0.00495972	0.470847	0.0955067	0.476719	0.0838792	0.138323	0.00648683	0.30791	0.0278518		C22:5	793.503	3.23	10.614	0.768122	3.42033	0.0399239	5.05294	1.02494	4.52195	0.795642	1.59834	0.0749561	3.61262	0.326777
		C22:6	791.487	2.87	1.19771	0.0907442	2.67614	0.300618	1.65061	0.471709	2.48122	0.500526	1.97124	0.116519	2.58944	0.38494		C22:6	791.487	2.87	39.5732	2.99825	21.542	2.41987	17.7137	5.06219	23.5358	4.74777	22.7779	1.34639	30.3811	4.51639
				Sum	3.02658	1.75683	12.4229	4.18701	9.31828	1.49605	10.5423	2.19636	8.65417	0.760735	8.52318	0.954861				Sum	100	58.0467	100	33.7039	100	16.055	100	20.8337	100	8.79038	100	11.2031
		BMP; PG	MIM-H+	RT	M0, DMSO		M0, GB111		M1, DMSO		M1, GB111		M2, DMSO		M2, GB111			BMP; PG	MIM-H+	RT	M0, DMSO		M0, GB111		M1, DMSO		M1, GB111		M2, DMSO		M2, GB111
		C16:0/Cx:y	[Da]	[min]	Mean	Stabw.	Mean	Stabw.	Mean	Stabw.	Mean	Stabw.	Mean	Stabw.	Mean	Stabw.		C16:0/Cx:y	[Da]	[min]	Mean	Stabw.	Mean	Stabw.	Mean	Stabw.	Mean	Stabw.	Mean	Stabw.	Mean	Stabw.
		C16:0			0	0	0	0	0	0	0	0	0	0	0	0		C16:0			0	0	0	0	0	0	0	0	0	0	0	0
		C16:1	719.487	4.37	0.0314682	0.00999	0.103498	0.00810279	0.185968	0.0686714	0.469863	0.0611392	0.146064	0.0759515	0.148951	0.0309395		C16:1	719.487	4.37	2.58479	0.820575	3.98786	0.312207	6.75003	2.49255	12.6701	1.64865	9.70217	5.04501	4.65003	0.965889
		C18:0	749.534	--	0	0	0	0	0	0	0	0	0	0	0	0		C18:0	749.534	--	0	0	0	0	0	0	0	0	0	0	0	0
		C18:1	747.518	4.55	0.0611974	0.0219259	0.137152	0.0341424	0.775958	0.193778	1.10005	0.34002	0.248018	0.14227	0.754678	0.0764832		C18:1	747.518	4.55	5.02673	1.80099	5.28456	1.31553	28.1647	7.0335	29.6635	9.16881	16.4744	9.45014	23.56	2.3877
		C18:2	745.503	4.16	0	0	0	0	0	0	0	0	0	0	0	0		C18:2	745.503	4.16	0	0	0	0	0	0	0	0	0	0	0	0
		C20:3	771.518	4.02	0	0	0.11663	0.00400004	0.0449995	0.00554957	0.0783459	0.00594902	0	0	0	0		C20:3	771.518	4.02	0	0	4.49386	0.154125	1.63334	0.201431	2.11264	0.160418	0	0	0	0
		C20:4			0	0	0	0	0	0	0	0	0	0	0	0		C20:4			0	0	0	0	0	0	0	0	0	0	0	0
		C20:5	767.487	3.17	0	0	0.019242	0.00808541	0.00996141	0.00104682	0	0	0.00768714	0.000561685	0	0		C20:5	767.487	3.17	0	0	0.74141	0.311537	0.361567	0.0379962	0	0	0.510611	0.0373094	0	0
		C22:5	795.518	3.42	0.212097	0.0167799	0.430278	0.005191	0.326995	0.0643445	0.495224	0.0922493	0.088687	0.00386927	0.547417	0.0471896		C22:5	795.518	3.42	17.4216	1.37829	16.579	0.200013	11.8688	2.3355	13.354	2.48755	5.89095	0.257012	17.0896	1.47319
		C22:6	793.503	3.23	0.912676	0.0660493	1.78853	0.0208767	1.41119	0.286245	1.56496	0.275356	1.01502	0.0476007	1.75217	0.158492		C22:6	793.503	3.23	74.9669	5.42527	68.9133	0.804394	51.2215	10.3898	42.1998	7.4251	67.4219	3.16183	54.7004	4.94789
				Sum	1.21744	0.114745	2.59533	0.0803983	2.75507	0.619636	3.70844	0.774713	1.50548	0.270253	3.20322	0.313104				Sum	100	9.42513	100	3.09781	100	22.4907	100	20.8905	100	17.9513	100	9.77467
		BMP; PG	MIM-H+	RT	M0, DMSO		M0, GB111		M1, DMSO		M1, GB111		M2, DMSO		M2, GB111			BMP; PG	MIM-H+	RT	M0, DMSO		M0, GB111		M1, DMSO		M1, GB111		M2, DMSO		M2, GB111
		C18:2/Cx:y	[Da]	[min]	Mean	Stabw.	Mean	Stabw.	Mean	Stabw.	Mean	Stabw.	Mean	Stabw.	Mean	Stabw.		C18:2/Cx:y	[Da]	[min]	Mean	Stabw.	Mean	Stabw.	Mean	Stabw.	Mean	Stabw.	Mean	Stabw.	Mean	Stabw.
		C16:0	745.503	4.16	0	0	0	0	0	0	0	0	0	0	0	0		C16:0	745.503	4.16	0	0	0	0	0	0	0	0	0	0	0	0
		C16:1	743.487	4.78	0.127222	0.179918	0	0	0.171575	0.140927	0.059805	0.084577	0.0700255	0.099031	0.168937	0.0472706		C16:1	743.487	4.78	0.346519	0.490052	0	0	0.258674	0.212467	0.0708942	0.10026	0.127078	0.179716	0.273548	0.0765418
		C18:0	773.534	4.42	0.0611786	0.00292395	0.160557	0.00621098	0.524018	0.104657	0.520689	0.0487475	0.172053	0.00573646	0.247312	0.0307146		C18:0	773.534	4.42	0.166635	0.0079641	0.286904	0.0110986	0.790033	0.157785	0.617236	0.0577863	0.312231	0.0104102	0.400454	0.0497339
		C18:1	771.518	4.02	19.525	10.2349	29.1435	0.999527	42.2303	5.20805	48.8501	3.70932	35.6492	1.42062	35.5526	3.03799		C18:1	771.518	4.02	53.1813	27.8772	52.0775	1.78609	63.6683	7.8519	57.908	4.39711	64.694	2.57806	57.5677	4.91919
		C18:2	769.503	3.48	0.123293	0.0845893	1.71407	1.10526	2.1562	0.22362	2.92608	0.847495	2.00966	0.259093	1.30324	0.212516		C18:2	769.503	3.48	0.335818	0.2304	3.06294	1.97502	3.25079	0.33714	3.46864	1.00464	3.64702	0.470186	2.11024	0.344111
		C20:3	795.518	3.42	0.676832	0.0535469	2.28465	0.0275627	2.04057	0.401534	3.76437	0.701219	1.08722	0.0474338	1.24044	0.106931		C20:3	795.518	3.42	1.84352	0.145848	4.08252	0.0492527	3.07646	0.605371	4.46237	0.831241	1.97303	0.08608	2.00855	0.173146
		C20:4	793.503	3.23	6.16972	0.446496	10.0802	0.117662	8.6967	1.76404	14.2818	2.5129	7.64212	0.358387	10.5235	0.951898		C20:4	793.503	3.23	16.8048	1.21614	18.0127	0.210254	13.1115	2.65954	16.93	2.97885	13.8685	0.650379	17.0399	1.54134
		C20:5	791.487	2.87	0	0	0	0	0.130304	0.0372381	0.840468	0.169544	0	0	0	0		C20:5	791.487	2.87	0	0	0	0	0.196453	0.0561418	0.99631	0.200981	0	0	0	0
		C22:5	819.518	3.09	9.72153	0.705063	11.7599	0.280094	10.0148	2.16548	12.7135	2.47447	8.27553	0.617421	12.3728	1.00966		C22:5	819.518	3.09	26.479	1.92041	21.0142	0.50051	15.0988	3.26477	15.0708	2.93329	15.0179	1.12046	20.0343	1.63487
		C22:6	817.503	2.76	0.309305	0.0125003	0.818825	0.0912997	0.364111	0.105817	0.401331	0.094368	0.198476	0.0107217	0.34912	0.047136		C22:6	817.503	2.76	0.842469	0.0340476	1.46319	0.163147	0.54895	0.159535	0.475747	0.111866	0.360182	0.019457	0.565304	0.0763238
				Sum	36.7141	11.7199	55.9618	2.62761	66.3286	10.1514	84.3581	10.6426	55.1043	2.81844	61.7579	5.44412				Sum	100	31.922	100	4.69537	100	15.3047	100	12.616	100	5.11475	100	8.81525
		BMP; PG	MIM-H+	RT	M0, DMSO		M0, GB111		M1, DMSO		M1, GB111		M2, DMSO		M2, GB111			BMP; PG	MIM-H+	RT	M0, DMSO		M0, GB111		M1, DMSO		M1, GB111		M2, DMSO		M2, GB111
		C18:1/Cx:y	[Da]	[min]	Mean	Stabw.	Mean	Stabw.	Mean	Stabw.	Mean	Stabw.	Mean	Stabw.	Mean	Stabw.		C18:1/Cx:y	[Da]	[min]	Mean	Stabw.	Mean	Stabw.	Mean	Stabw.	Mean	Stabw.	Mean	Stabw.	Mean	Stabw.
		C16:0	747.518	4.55	0.0611974	0.0219259	0.137152	0.0341424	0.775958	0.193778	1.10005	0.34002	0.248018	0.14227	0.754678	0.0764832		C16:0	747.518	4.55	0.0578245	0.0207175	0.0908208	0.0226088	0.402641	0.100551	0.5212	0.1611	0.177392	0.101756	0.447389	0.0453408
		C16:1	745.503	4.16	0	0	0	0	0	0	0	0	0	0	0	0		C16:1	745.503	4.16	0	0	0	0	0	0	0	0	0	0	0	0
		C18:0	775.549	4.78	0.345247	0.40409	1.22359	0.107068	1.92877	0.66538	2.46619	0.541889	2.118	0.401424	2.0689	0.360135		C18:0	775.549	4.78	0.326218	0.381819	0.810254	0.0708995	1.00083	0.345263	1.16847	0.256744	1.51487	0.287113	1.22649	0.213495
		C18:1	773.534	4.42	9.88787	0.472577	15.3947	0.595529	32.1169	6.41438	30.2506	2.8321	17.6763	0.589351	20.937	2.60024		C18:1	773.534	4.42	9.3429	0.446531	10.1943	0.394355	16.6653	3.3284	14.3326	1.34183	12.6427	0.421525	12.4119	1.54148
		C18:2	771.518	4.02	19.525	10.2349	29.1435	0.999527	42.2303	5.20805	48.8501	3.70932	35.6492	1.42062	35.5526	3.03799		C18:2	771.518	4.02	18.4489	9.67076	19.2986	0.661879	21.9131	2.70244	23.1449	1.75746	25.4976	1.01608	21.0763	1.80098
		C20:3	797.534	3.79	4.94963	0.481051	8.34583	0.414975	11.3636	2.25623	14.2758	2.60866	6.14303	0.348444	9.70114	1.08752		C20:3	797.534	3.79	4.67683	0.454538	5.52654	0.274793	5.89655	1.17075	6.76379	1.23597	4.39372	0.24922	5.75104	0.644707
		C20:4	795.518	3.42	13.955	1.10403	21.0846	0.254371	22.6629	4.45949	29.7303	5.53809	12.9646	0.565623	20.1449	1.73657		C20:4	795.518	3.42	13.1858	1.04318	13.9621	0.168442	11.7597	2.31401	14.0861	2.62392	9.27273	0.404554	11.9423	1.02948
		C20:5	793.503	3.23	0.377037	0.0272857	0.818447	0.00955336	0.729492	0.14797	1.11665	0.196475	0.131003	0.00614355	0.325755	0.029466		C20:5	793.503	3.23	0.356256	0.0257819	0.54197	0.00632616	0.378531	0.0767812	0.529062	0.093089	0.093698	0.00439409	0.193115	0.0174681
		C22:5	821.534	3.43	25.4977	1.61429	30.4622	0.51846	35.1126	8.60953	35.1644	8.59566	24.2609	2.3996	33.362	2.8696		C22:5	821.534	3.43	24.0924	1.52531	20.1719	0.34332	18.2198	4.46745	16.6607	4.07258	17.3523	1.71628	19.7777	1.70116
		C22:6	819.518	3.09	31.2343	2.2653	44.4034	1.05759	45.7963	9.9024	48.1076	9.36336	40.6229	3.0308	45.8381	3.74055		C22:6	819.518	3.09	29.5128	2.14044	29.4036	0.700325	23.7635	5.13832	22.7932	4.43631	29.055	2.16774	27.1738	2.21748
				Sum	105.833	16.6254	151.014	3.99121	192.717	37.8572	211.062	33.7256	139.814	8.90428	168.685	15.5386				Sum	100	15.7091	100	2.64295	100	19.644	100	15.979	100	6.36866	100	9.21158
		BMP; PG	MIM-H+	RT	M0, DMSO		M0, GB111		M1, DMSO		M1, GB111		M2, DMSO		M2, GB111			BMP; PG	MIM-H+	RT	M0, DMSO		M0, GB111		M1, DMSO		M1, GB111		M2, DMSO		M2, GB111
		C20:3/Cx:y	[Da]	[min]	Mean	Stabw.	Mean	Stabw.	Mean	Stabw.	Mean	Stabw.	Mean	Stabw.	Mean	Stabw.		C20:3/Cx:y	[Da]	[min]	Mean	Stabw.	Mean	Stabw.	Mean	Stabw.	Mean	Stabw.	Mean	Stabw.	Mean	Stabw.
		C16:0	771.518	4.02	0	0	0.11663	0.00400004	0.0449995	0.00554957	0.0783459	0.00594902	0	0	0	0		C16:0	771.518	4.02	0	0	0.198202	0.00679767	0.0930355	0.0114736	0.1085	0.00823871	0	0	0	0
		C16:1			0	0	0	0	0	0	0	0	0	0	0	0		C16:1			0	0	0	0	0	0	0	0	0	0	0	0
		C18:0	799.549	4.42	0.620515	0.21713	1.31744	0.498266	3.30751	0.8105	3.82535	0.589723	1.30425	0.164216	2.64966	0.622377		C18:0	799.549	4.42	1.72317	0.60297	2.23886	0.846753	6.83819	1.67569	5.29767	0.816698	3.71147	0.467305	4.93103	1.15824
		C18:1	797.534	3.79	4.94963	0.481051	8.34583	0.414975	11.3636	2.25623	14.2758	2.60866	6.14303	0.348444	9.70114	1.08752		C18:1	797.534	3.79	13.7451	1.33588	14.1829	0.705209	23.4941	4.66471	19.7703	3.6127	17.481	0.991556	18.0538	2.02388
		C18:2	795.518	3.42	0.676832	0.0535469	2.28465	0.0275627	2.04057	0.401534	3.76437	0.701219	1.08722	0.0474338	1.24044	0.106931		C18:2	795.518	3.42	1.87956	0.1487	3.88254	0.0468401	4.21883	0.830162	5.21322	0.971108	3.09388	0.134981	2.30846	0.198999
		C20:3	821.534	3.43	0.0287731	0.00182165	0.496057	0.00844277	0.187491	0.0459724	0.944712	0.230928	0	0	0.346461	0.0298005		C20:3	821.534	3.43	0.079903	0.00505873	0.843	0.0143477	0.387634	0.0950469	1.30832	0.319808	0	0	0.644765	0.0554588
		C20:4	819.518	3.09	1.03618	0.0751499	2.7905	0.0664631	1.25371	0.271087	3.51386	0.683915	0.220257	0.016433	1.45738	0.118927		C20:4	819.518	3.09	2.87747	0.208691	4.74218	0.112947	2.59202	0.560466	4.86629	0.947144	0.626779	0.0467628	2.71218	0.221323
		C20:5	817.503	2.76	12.6718	0.512117	20.837	2.32334	13.978	4.06224	21.7591	5.11638	14.4879	0.782634	19.0827	2.57643		C20:5	817.503	2.76	35.1894	1.42215	35.4104	3.94829	28.8991	8.39859	30.1338	7.0856	41.2277	2.22712	35.5129	4.79474
		C22:5	845.534	2.97	10.9536	0.94463	13.2305	0.971029	10.2446	2.22885	14.0692	2.61886	6.50715	0.604405	11.3965	1.03463		C22:5	845.534	2.97	30.4182	2.62324	22.4839	1.65017	21.1804	4.60808	19.4843	3.62683	18.5172	1.71994	21.2088	1.92546
		C22:6	843.518	2.67	5.07279	0.430621	9.42574	1.19114	5.94769	1.30046	9.97747	2.05941	5.39135	0.315878	7.86026	0.883327		C22:6	843.518	2.67	14.0871	1.19583	16.0181	2.02423	12.2967	2.68867	13.8177	2.85205	15.342	0.898885	14.628	1.64387
				Sum	36.0101	2.71607	58.8443	5.50522	48.3681	11.3824	72.2081	14.615	35.1411	2.27944	53.7345	6.45995				Sum	100	7.54252	100	9.35558	100	23.5329	100	20.2402	100	6.48654	100	12.022
		BMP; PG	MIM-H+	RT	M0, DMSO		M0, GB111		M1, DMSO		M1, GB111		M2, DMSO		M2, GB111			BMP; PG	MIM-H+	RT	M0, DMSO		M0, GB111		M1, DMSO		M1, GB111		M2, DMSO		M2, GB111
		C20:4/Cx:y	[Da]	[min]	Mean	Stabw.	Mean	Stabw.	Mean	Stabw.	Mean	Stabw.	Mean	Stabw.	Mean	Stabw.		C20:4/Cx:y	[Da]	[min]	Mean	Stabw.	Mean	Stabw.	Mean	Stabw.	Mean	Stabw.	Mean	Stabw.	Mean	Stabw.
		C16:0			0	0	0	0	0	0	0	0	0	0	0	0		C16:0			0	0	0	0	0	0	0	0	0	0	0	0
		C16:1	767.487	3.17	1.3486	1.45281	9.21725	3.87305	6.83575	0.718353	7.05151	1.46525	6.32786	0.462365	5.30294	0.463352		C16:1	767.487	3.17	2.74392	2.95594	11.094	4.66166	11.349	1.19264	7.67658	1.59513	15.1075	1.10387	8.70164	0.760318
		C18:0	797.534	3.79	0.270854	0.0263241	0.631328	0.0313912	0.943694	0.187369	0.961306	0.175663	0	0	0.344514	0.038621		C18:0	797.534	3.79	0.551089	0.0535601	0.759876	0.0377829	1.56677	0.311079	1.04652	0.191235	0	0	0.565316	0.0633735
		C18:1	795.518	3.42	13.955	1.10403	21.0846	0.254371	22.6629	4.45949	29.7303	5.53809	12.9646	0.565623	20.1449	1.73657		C18:1	795.518	3.42	28.3933	2.24631	25.3778	0.306165	37.626	7.40387	32.3657	6.02901	30.9523	1.3504	33.0559	2.84956
		C18:2	793.503	3.23	6.16972	0.446496	10.0802	0.117662	8.6967	1.76404	14.2818	2.5129	7.64212	0.358387	10.5235	0.951898		C18:2	793.503	3.23	12.5531	0.908457	12.1327	0.14162	14.4387	2.92874	15.5478	2.73565	18.2452	0.855632	17.2681	1.56198
		C20:3	819.518	3.09	1.03618	0.0751499	2.7905	0.0664631	1.25371	0.271087	3.51386	0.683915	0.220257	0.016433	1.45738	0.118927		C20:3	819.518	3.09	2.10825	0.152903	3.35869	0.079996	2.08148	0.450072	3.82534	0.74454	0.525854	0.0392329	2.39142	0.195148
		C20:4	817.503	2.76	0.0142995	0.000577903	0.339316	0.0378341	0.0746383	0.0216912	0.58457	0.137455	0	0	0.198172	0.026756		C20:4	817.503	2.76	0.0290944	0.00117582	0.408406	0.0455376	0.123918	0.0360128	0.636389	0.149639	0	0	0.325183	0.0439041
		C20:5	815.487	2.62	0.42907	0.103521	1.43609	0.906327	0.354938	0.134411	1.64839	0.480819	0.429123	0.104059	0.444307	0.141452		C20:5	815.487	2.62	0.873002	0.210627	1.7285	1.09087	0.589285	0.223155	1.79451	0.523441	1.02451	0.248435	0.729068	0.232111
		C22:5	843.518	2.67	11.9557	1.0149	13.9122	1.7581	8.25545	1.80505	13.2276	2.73027	4.99667	0.292754	8.76908	0.985458		C22:5	843.518	2.67	24.3255	2.06495	16.7449	2.11608	13.7061	2.99684	14.4002	2.97229	11.9293	0.698937	14.3893	1.61705
		C22:6	841.503	2.51	13.9694	1.06255	23.5915	5.60032	11.1542	2.4286	20.858	4.13834	9.30504	0.537995	13.7571	1.8077		C22:6	841.503	2.51	28.4227	2.1619	28.3951	6.74063	18.5187	4.03209	22.707	4.50518	22.2153	1.28444	22.5741	2.96627
				Sum	49.1488	5.28635	83.083	12.6455	60.2319	11.7901	91.8574	17.8627	41.8856	2.33762	60.9418	6.27073				Sum	100	10.7558	100	15.2203	100	19.5745	100	19.4461	100	5.58095	100	10.2897
		BMP; PG	MIM-H+	RT	M0, DMSO		M0, GB111		M1, DMSO		M1, GB111		M2, DMSO		M2, GB111			BMP; PG	MIM-H+	RT	M0, DMSO		M0, GB111		M1, DMSO		M1, GB111		M2, DMSO		M2, GB111
		C20:5/Cx:y	[Da]	[min]	Mean	Stabw.	Mean	Stabw.	Mean	Stabw.	Mean	Stabw.	Mean	Stabw.	Mean	Stabw.		C20:5/Cx:y	[Da]	[min]	Mean	Stabw.	Mean	Stabw.	Mean	Stabw.	Mean	Stabw.	Mean	Stabw.	Mean	Stabw.
		C16:0	767.487	3.17	0	0	0.019242	0.00808541	0.00996141	0.00104682	0	0	0.00768714	0.000561685	0	0		C16:0	767.487	3.17	0	0	0.0771775	0.0324297	0.0638227	0.00670698	0	0	0.0494907	0.00361619	0	0
		C16:1			0	0	0	0	0	0	0	0	0	0	0	0		C16:1			0	0	0	0	0	0	0	0	0	0	0	0
		C18:0	795.518	3.42	0.0112688	0.000891521	0	0	0.00560215	0.00110236	0.0142338	0.00265144	0.0849833	0.00370768	0.0708279	0.00610566		C18:0	795.518	3.42	0.0798404	0.00631649	0	0	0.035893	0.00706285	0.053207	0.0099113	0.547133	0.0238705	0.344011	0.0296552
		C18:1	793.503	3.23	0.377037	0.0272857	0.818447	0.00955336	0.729492	0.14797	1.11665	0.196475	0.131003	0.00614355	0.325755	0.029466		C18:1	793.503	3.23	2.67133	0.193321	3.2827	0.0383175	4.67385	0.948044	4.17411	0.73444	0.843412	0.0395529	1.58219	0.143116
		C18:2	791.487	2.87	0	0	0	0	0.130304	0.0372381	0.840468	0.169544	0	0	0	0		C18:2	791.487	2.87	0	0	0	0	0.834858	0.238584	3.14174	0.633768	0	0	0	0
		C20:3	817.503	2.76	12.6718	0.512117	20.837	2.32334	13.978	4.06224	21.7591	5.11638	14.4879	0.782634	19.0827	2.57643		C20:3	817.503	2.76	89.7803	3.62839	83.5747	9.31866	89.5567	26.0268	81.3371	19.1254	93.2746	5.03869	92.6847	12.5137
		C20:4	815.487	2.62	0.42907	0.103521	1.43609	0.906327	0.354938	0.134411	1.64839	0.480819	0.429123	0.104059	0.444307	0.141452		C20:4	815.487	2.62	3.03999	0.733453	5.76	3.63517	2.27409	0.861169	6.16181	1.79734	2.76275	0.669942	2.158	0.687035
		C20:5	813.471	2.37	0.00489545	0.00249194	0.0104697	0.00495528	0.00483602	0.00157793	0.0184349	0.00422258	0.0100737	0.00541189	0.00907126	0.00340143		C20:5	813.471	2.37	0.0346846	0.0176556	0.0419929	0.0198751	0.0309844	0.0101098	0.0689113	0.0157843	0.0648556	0.0348424	0.0440591	0.0165208
		C22:5	841.503	2.51	0.0565814	0.0043037	0.170903	0.04057	0	0	0.0279959	0.00555453	0	0	0	0		C22:5	841.503	2.51	0.400883	0.0304921	0.685471	0.162722	0	0	0.104651	0.0207633	0	0	0	0
		C22:6	839.487	2.4	0.56358	0.0650315	1.64002	0.64159	0.394855	0.0994866	1.32647	0.248229	0.381754	0.0648888	0.65617	0.101257		C22:6	839.487	2.4	3.993	0.460753	6.57793	2.57335	2.52983	0.63741	4.95844	0.927902	2.45778	0.417762	3.18702	0.491804
				Sum	14.1142	0.715642	24.9321	3.93442	15.6079	4.48507	26.7517	6.22387	15.5325	0.967406	20.5888	2.85811				Sum	100	5.07038	100	15.7805	100	28.7358	100	23.2653	100	6.22828	100	13.8818
		BMP; PG	MIM-H+	RT	M0, DMSO		M0, GB111		M1, DMSO		M1, GB111		M2, DMSO		M2, GB111			BMP; PG	MIM-H+	RT	M0, DMSO		M0, GB111		M1, DMSO		M1, GB111		M2, DMSO		M2, GB111
		C22:6/Cx:y	[Da]	[min]	Mean	Stabw.	Mean	Stabw.	Mean	Stabw.	Mean	Stabw.	Mean	Stabw.	Mean	Stabw.		C22:6/Cx:y	[Da]	[min]	Mean	Stabw.	Mean	Stabw.	Mean	Stabw.	Mean	Stabw.	Mean	Stabw.	Mean	Stabw.
		C16:0	793.503	3.23	0.912676	0.0660493	1.78853	0.0208767	1.41119	0.286245	1.56496	0.275356	1.01502	0.0476007	1.75217	0.158492		C16:0	793.503	3.23	0.919512	0.0665441	1.20165	0.0140263	1.46869	0.297908	1.21963	0.214595	1.03793	0.0486751	1.51781	0.137293
		C16:1	791.487	2.87	1.19771	0.0907442	2.67614	0.300618	1.65061	0.471709	2.48122	0.500526	1.97124	0.116519	2.58944	0.38494		C16:1	791.487	2.87	1.20669	0.091424	1.798	0.201975	1.71787	0.490929	1.93372	0.390079	2.01573	0.119149	2.24309	0.333452
		C18:0	821.534	3.43	0.622375	0.0394031	1.19707	0.0203738	0.914647	0.224269	0.648583	0.158541	0.332361	0.0328733	0.610361	0.0524995		C18:0	821.534	3.43	0.627037	0.0396983	0.804266	0.0136884	0.951913	0.233407	0.505466	0.123557	0.339863	0.0336153	0.528721	0.0454774
		C18:1	819.518	3.09	31.2343	2.2653	44.4034	1.05759	45.7963	9.9024	48.1076	9.36336	40.6229	3.0308	45.8381	3.74055		C18:1	819.518	3.09	31.4683	2.28226	29.8331	0.710553	47.6622	10.3059	37.4921	7.29723	41.5399	3.09921	39.707	3.24023
		C18:2	817.503	2.76	0.309305	0.0125003	0.818825	0.0912997	0.364111	0.105817	0.401331	0.094368	0.198476	0.0107217	0.34912	0.047136		C18:2	817.503	2.76	0.311622	0.0125939	0.550139	0.061341	0.378946	0.110129	0.312773	0.0735447	0.202956	0.0109637	0.302423	0.0408313
		C20:3	843.518	2.67	5.07279	0.430621	9.42574	1.19114	5.94769	1.30046	9.97747	2.05941	5.39135	0.315878	7.86026	0.883327		C20:3	843.518	2.67	5.11079	0.433846	6.33282	0.800287	6.19002	1.35345	7.77583	1.60498	5.51304	0.323008	6.80891	0.765177
		C20:4	841.503	2.51	13.9694	1.06255	23.5915	5.60032	11.1542	2.4286	20.858	4.13834	9.30504	0.537995	13.7571	1.8077		C20:4	841.503	2.51	14.0741	1.0705	15.8503	3.76265	11.6087	2.52756	16.2555	3.22517	9.51506	0.550139	11.917	1.56591
		C20:5	839.487	2.4	0.56358	0.0650315	1.64002	0.64159	0.394855	0.0994866	1.32647	0.248229	0.381754	0.0648888	0.65617	0.101257		C20:5	839.487	2.4	0.567801	0.0655186	1.10187	0.431062	0.410943	0.10354	1.03377	0.193455	0.390371	0.0663535	0.568403	0.0877131
		C22:5	867.518	2.56	29.5754	1.81465	35.5545	8.16319	17.8834	4.65835	25.5909	5.8087	21.9612	1.29471	25.2577	3.10122		C22:5	867.518	2.56	29.797	1.82824	23.8878	5.48455	18.6121	4.84815	19.944	4.52695	22.4569	1.32393	21.8793	2.68641
		C22:6	865.503	2.44	15.7989	0.730911	27.7438	10.6322	10.5681	2.51372	17.3573	3.6949	16.6133	0.88007	16.7705	2.19186		C22:6	865.503	2.44	15.9172	0.736386	18.6401	7.14338	10.9987	2.61614	13.5272	2.87958	16.9883	0.899935	14.5273	1.89869
				Sum	99.2565	6.57775	148.84	27.7192	96.0851	21.9911	128.314	26.3417	97.7927	6.33206	115.441	12.469				Sum	100	6.62702	100	18.6235	100	22.8871	100	20.5291	100	6.47498	100	10.8012
		BMP; PG	MIM-H+	RT	M0, DMSO		M0, GB111		M1, DMSO		M1, GB111		M2, DMSO		M2, GB111			BMP; PG	MIM-H+	RT	M0, DMSO		M0, GB111		M1, DMSO		M1, GB111		M2, DMSO		M2, GB111
		C22:5/Cx:y	[Da]	[min]	Mean	Stabw.	Mean	Stabw.	Mean	Stabw.	Mean	Stabw.	Mean	Stabw.	Mean	Stabw.		C22:5/Cx:y	[Da]	[min]	Mean	Stabw.	Mean	Stabw.	Mean	Stabw.	Mean	Stabw.	Mean	Stabw.	Mean	Stabw.
		C16:0	795.518	3.42	0.212097	0.0167799	0.430278	0.005191	0.326995	0.0643445	0.495224	0.0922493	0.088687	0.00386927	0.547417	0.0471896		C16:0	795.518	3.42	0.16699	0.0132112	0.296748	0.00358006	0.281675	0.0554266	0.359115	0.0668951	0.0963687	0.00420441	0.424459	0.0365901
		C16:1	793.503	3.23	0.32124	0.0232478	0.424905	0.00495972	0.470847	0.0955067	0.476719	0.0838792	0.138323	0.00648683	0.30791	0.0278518		C16:1	793.503	3.23	0.252921	0.0183036	0.293042	0.00342055	0.40559	0.0822698	0.345696	0.0608256	0.150304	0.00704869	0.238749	0.0215959
		C18:0	823.549	3.81	10.9134	1.02444	12.5604	0.517084	16.656	3.4636	15.8793	2.93639	9.84401	0.660025	14.7899	1.48062		C18:0	823.549	3.81	8.59242	0.806567	8.66246	0.356616	14.3475	2.98356	11.515	2.12934	10.6967	0.717194	11.4679	1.14805
		C18:1	821.534	3.43	25.4977	1.61429	30.4622	0.51846	35.1126	8.60953	35.1644	8.59566	24.2609	2.3996	33.362	2.8696		C18:1	821.534	3.43	20.0751	1.27097	21.0088	0.357564	30.2462	7.41628	25.4997	6.2332	26.3623	2.60745	25.8684	2.22504
		C18:2	819.518	3.09	9.72153	0.705063	11.7599	0.280094	10.0148	2.16548	12.7135	2.47447	8.27553	0.617421	12.3728	1.00966		C18:2	819.518	3.09	7.65402	0.555115	8.11044	0.193171	8.6268	1.86535	9.21924	1.79437	8.99232	0.6709	9.59366	0.782876
		C20:3	845.534	2.97	10.9536	0.94463	13.2305	0.971029	10.2446	2.22885	14.0692	2.61886	6.50715	0.604405	11.3965	1.03463		C20:3	845.534	2.97	8.62408	0.743732	9.1246	0.669686	8.82473	1.91994	10.2024	1.89909	7.07077	0.656756	8.83665	0.80224
		C20:4	843.518	2.67	11.9557	1.0149	13.9122	1.7581	8.25545	1.80505	13.2276	2.73027	4.99667	0.292754	8.76908	0.985458		C20:4	843.518	2.67	9.41303	0.799055	9.59475	1.2125	7.11128	1.55488	9.59211	1.97987	5.42946	0.318111	6.79941	0.764109
		C20:5	841.503	2.51	0.0565814	0.0043037	0.170903	0.04057	0	0	0.0279959	0.00555453	0	0	0	0		C20:5	841.503	2.51	0.044548	0.00338842	0.117866	0.0279798	0	0	0.0203014	0.00402791	0	0	0	0
		C22:5	869.534	2.66	27.8047	1.98651	26.4919	3.59163	17.1248	4.42257	20.2565	4.40124	15.9564	1.22434	22.1649	2.62355		C22:5	869.534	2.66	21.8914	1.56403	18.2706	2.47703	14.7514	3.80962	14.6891	3.19159	17.3385	1.33039	17.1864	2.03426
		C22:6	867.518	2.56	29.5754	1.81465	35.5545	8.16319	17.8834	4.65835	25.5909	5.8087	21.9612	1.29471	25.2577	3.10122		C22:6	867.518	2.56	23.2855	1.42872	24.5207	5.62987	15.4049	4.01272	18.5574	4.21221	23.8633	1.40685	19.5844	2.40464
				Sum	127.012	9.1488	144.998	15.8503	116.09	27.5133	137.901	29.7473	92.0289	7.10362	128.968	13.1798				Sum	100	7.20309	100	10.9314	100	23.7	100	21.5714	100	7.7189	100	10.2194
		BMP; PG	MIM-H+	RT	M0, DMSO		M0, GB111		M1, DMSO		M1, GB111		M2, DMSO		M2, GB111			BMP; PG	MIM-H+	RT	M0, DMSO		M0, GB111		M1, DMSO		M1, GB111		M2, DMSO		M2, GB111
		C18:0/Cx:y	[Da]	[min]	Mean	Stabw.	Mean	Stabw.	Mean	Stabw.	Mean	Stabw.	Mean	Stabw.	Mean	Stabw.		C18:0/Cx:y	[Da]	[min]	Mean	Stabw.	Mean	Stabw.	Mean	Stabw.	Mean	Stabw.	Mean	Stabw.	Mean	Stabw.
		C16:0	749.534	--	0	0	0	0	0	0	0	0	0	0	0	0		C16:0	749.534	--	0	0	0	0	0	0	0	0	0	0	0	0
		C16:1	747.518	4.55	0.000328677	0.000117759	0.00113257	0.000281941	0.00352668	0.000880709	0.00321537	0.000993851	0.000665247	0.000381603	0.0050078	0.000507518		C16:1	747.518	4.55	0.00242669	0.000869439	0.00600727	0.00149544	0.0129161	0.0032255	0.0115203	0.00356086	0.00402354	0.00230801	0.0206086	0.00208859
		C18:0	777.565	5.43	0.699069	0.988633	1.7619	0.924984	3.02085	0.885559	3.59156	0.831688	2.67755	0.409136	3.51307	0.606932		C18:0	777.565	5.43	5.16137	7.29929	9.34526	4.90619	11.0635	3.24326	12.8682	2.97985	16.1943	2.47453	14.4573	2.49771
		C18:1	775.549	4.78	0.345247	0.40409	1.22359	0.107068	1.92877	0.66538	2.46619	0.541889	2.118	0.401424	2.0689	0.360135		C18:1	775.549	4.78	2.54903	2.98348	6.49004	0.567897	7.06392	2.43688	8.83611	1.94153	12.8101	2.42789	8.51415	1.48206
		C18:2	773.534	4.42	0.0611786	0.00292395	0.160557	0.00621098	0.524018	0.104657	0.520689	0.0487475	0.172053	0.00573646	0.247312	0.0307146		C18:2	773.534	4.42	0.451695	0.0215881	0.851607	0.0329436	1.91916	0.383293	1.86557	0.174657	1.04061	0.0346952	1.01776	0.1264
		C20:3	799.549	4.42	0.620515	0.21713	1.31744	0.498266	3.30751	0.8105	3.82535	0.589723	1.30425	0.164216	2.64966	0.622377		C20:3	799.549	4.42	4.58139	1.60312	6.98783	2.64285	12.1134	2.96836	13.7058	2.11291	7.88837	0.99321	10.9042	2.56127
		C20:4	797.534	3.79	0.270854	0.0263241	0.631328	0.0313912	0.943694	0.187369	0.961306	0.175663	0	0	0.344514	0.038621		C20:4	797.534	3.79	1.99977	0.194357	3.34862	0.166501	3.45617	0.686218	3.44426	0.629382	0	0	1.41778	0.158937
		C20:5	795.518	3.42	0.0112688	0.000891521	0	0	0.00560215	0.00110236	0.0142338	0.00265144	0.0849833	0.00370768	0.0708279	0.00610566		C20:5	795.518	3.42	0.0832	0.00658229	0	0	0.0205172	0.00403729	0.0509981	0.00949983	0.513995	0.0224247	0.291478	0.0251266
		C22:5	823.549	3.81	10.9134	1.02444	12.5604	0.517084	16.656	3.4636	15.8793	2.93639	9.84401	0.660025	14.7899	1.48062		C22:5	823.549	3.81	80.576	7.56364	66.6213	2.74266	61.0006	12.685	56.8937	10.5208	59.5384	3.99196	60.8649	6.0932
		C22:6	821.534	3.43	0.622375	0.0394031	1.19707	0.0203738	0.914647	0.224269	0.648583	0.158541	0.332361	0.0328733	0.610361	0.0524995		C22:6	821.534	3.43	4.59513	0.290921	6.34934	0.108064	3.34979	0.82136	2.3238	0.568036	2.01018	0.198824	2.51182	0.216051
				Sum	13.5442	2.70395	18.8534	2.10566	27.3046	6.34332	27.9104	5.28629	16.5339	1.6775	24.2996	3.19851				Sum	100	19.9638	100	11.1686	100	23.2317	100	18.9402	100	10.1458	100	13.1628
[truncated: 1 more columns]
